# Supplementary material for: Propyl 2-(5-bromo-3-methyl­sulfinyl-1-benzofuran-2-yl)acetate
Source: Acta Crystallogr Sect E Struct Rep Online. 2009 Feb 13;65(Pt 3):o520. doi: 10.1107/S160053680900453X (PMC2968554; doi:10.1107/S160053680900453X)
Supplement: Supplementary file 2 [file e-65-0o520-Isup2.hkl]

# 
# h,k,l, Fc-squared, Fo-squared, sigma(Fo-squared) and status flag 
# 
data_I
_shelx_title ' 08-ZLS IN P1' 
_shelx_refln_list_code          4 
_shelx_F_calc_maximum      136.20 
_exptl_crystal_F_000       364.00 
_reflns_d_resolution_high  0.8409 
 
loop_ 
 _symmetry_equiv_pos_as_xyz 
 'x, y, z' 
 '-x, -y, -z' 
 
_cell_length_a     8.4538 
_cell_length_b     9.8823 
_cell_length_c    10.3231 
_cell_angle_alpha  72.358 
_cell_angle_beta   81.200 
_cell_angle_gamma  65.443 
 
_shelx_F_squared_multiplier     1.000 
 
loop_ 
 _refln_index_h 
 _refln_index_k 
 _refln_index_l 
 _refln_F_squared_calc 
 _refln_F_squared_meas 
 _refln_F_squared_sigma 
 _refln_observed_status 
   1   0   0      253.52      230.05      3.35 o 
   2   0   0     3750.77     3393.27     46.89 o 
   3   0   0     1167.98     1266.78     17.70 o 
   4   0   0     1398.95     1463.27     20.48 o 
   5   0   0     2121.59     2164.35     30.22 o 
   6   0   0      284.08      282.97      4.66 o 
   7   0   0      298.50      304.21      5.13 o 
   8   0   0        8.66        7.21      2.95 o 
   9   0   0       15.09       18.92      1.19 o 
  -8   1   0        0.10        2.36      1.41 o 
  -7   1   0       48.35       43.39      1.94 o 
  -6   1   0       46.86       50.17      1.73 o 
  -5   1   0        6.17        6.65      0.90 o 
  -4   1   0      467.95      464.16      7.80 o 
  -3   1   0       79.36       68.71      1.46 o 
  -2   1   0      506.66      578.73      8.21 o 
  -1   1   0     9414.96     8336.57    304.79 o 
   0   1   0     1903.80     1577.62     30.81 o 
   1   1   0     2064.02     1882.95     36.48 o 
   2   1   0     2623.39     3104.88     37.45 o 
   3   1   0     1294.97     1427.10     28.84 o 
   4   1   0     4962.86     4808.39    104.68 o 
   5   1   0       25.85       21.12      1.22 o 
   6   1   0      651.57      627.84      9.26 o 
   7   1   0      192.12      174.71      3.37 o 
   8   1   0      258.47      277.58      3.67 o 
   9   1   0       65.97       70.33      2.25 o 
  -8   2   0       72.53       80.10      2.62 o 
  -7   2   0      152.82      141.86      3.98 o 
  -6   2   0      323.03      327.75      5.41 o 
  -5   2   0      119.80      121.81      2.49 o 
  -4   2   0      288.19      252.21      4.09 o 
  -3   2   0      502.86      508.49      7.42 o 
  -2   2   0     1003.22     1194.11     16.74 o 
  -1   2   0     9892.91     9241.55    127.37 o 
   0   2   0      388.33      366.11      5.30 o 
   1   2   0      610.09      622.70     12.25 o 
   2   2   0       20.24       36.30      1.21 o 
   3   2   0     2222.48     2055.75     39.67 o 
   4   2   0     1149.61     1163.74     14.10 o 
   5   2   0     2593.53     2840.40     33.98 o 
   6   2   0      179.96      180.63      4.60 o 
   7   2   0      438.47      468.72      6.30 o 
   8   2   0      339.30      349.15      5.11 o 
   9   2   0        0.34        1.50      1.39 o 
  -7   3   0      176.68      178.37      3.81 o 
  -6   3   0       18.94       24.22      1.59 o 
  -5   3   0      466.91      454.60      7.08 o 
  -4   3   0       71.02       85.45      2.08 o 
  -3   3   0      272.15      288.13      4.55 o 
  -2   3   0     2484.98     2561.98     35.61 o 
  -1   3   0      605.70      628.12     18.88 o 
   0   3   0     2045.57     2028.53     28.23 o 
   1   3   0      342.23      345.42      6.48 o 
   2   3   0      280.99      348.22      7.11 o 
   3   3   0     1020.20      952.08     18.63 o 
   4   3   0      228.61      273.78      5.82 o 
   5   3   0      207.85      239.56      5.38 o 
   6   3   0      852.52      806.09     10.07 o 
   7   3   0      104.40      102.11      2.15 o 
   8   3   0        9.07        8.43      1.28 o 
   9   3   0       92.54      100.90      2.46 o 
  -7   4   0        0.48        1.57      2.18 o 
  -6   4   0      193.47      207.77      4.34 o 
  -5   4   0       20.75       31.88      1.74 o 
  -4   4   0      792.39      754.91     11.13 o 
  -3   4   0       15.93       14.53      1.04 o 
  -2   4   0       10.68        8.56      0.91 o 
  -1   4   0     2495.68     2470.73     34.41 o 
   0   4   0      327.93      308.21      4.71 o 
   1   4   0      427.31      430.27      6.33 o 
   2   4   0     1783.26     1901.47     36.89 o 
   3   4   0     1348.76     1497.13     29.15 o 
   4   4   0      328.26      308.98      6.57 o 
   5   4   0      504.29      476.42      9.89 o 
   6   4   0        0.49       -0.94      1.31 o 
   7   4   0      136.20      130.31      3.91 o 
   8   4   0       24.58       26.78      2.25 o 
   9   4   0        2.07        0.33      2.03 o 
  -6   5   0       18.16       23.23      2.57 o 
  -5   5   0      116.28      120.10      4.12 o 
  -4   5   0        6.83        9.85      1.25 o 
  -3   5   0       93.39       88.00      2.21 o 
  -2   5   0      655.33      640.88      9.48 o 
  -1   5   0       30.10       38.75      1.46 o 
   0   5   0     1374.81     1394.63     19.70 o 
   1   5   0      142.36      116.79      2.43 o 
   2   5   0      387.33      371.60      5.58 o 
   3   5   0     1578.51     1692.95     33.01 o 
   4   5   0        3.50        5.58      1.19 o 
   5   5   0      600.87      607.11     12.43 o 
   7   5   0       99.66      101.88      3.44 o 
   8   5   0       62.01       64.39      3.18 o 
   9   5   0       35.09       37.00      3.04 o 
  -5   6   0       12.65        9.16      2.25 o 
  -4   6   0       16.24       13.48      1.99 o 
  -3   6   0       97.79       91.10      2.38 o 
  -2   6   0       44.73       45.34      1.75 o 
  -1   6   0      971.26      967.47     14.00 o 
   0   6   0      280.15      285.19      4.66 o 
   1   6   0      458.59      434.26      6.64 o 
   2   6   0      513.50      513.51      7.68 o 
   3   6   0      122.16      123.46      2.39 o 
   4   6   0     1719.28     1677.66     32.89 o 
   5   6   0      758.33      789.24     16.04 o 
   6   6   0      112.02      115.28      3.60 o 
   7   6   0      430.81      415.86      9.16 o 
   8   6   0       12.91       14.19      2.06 o 
   9   6   0      125.84      117.59      4.21 o 
  -4   7   0        4.75        2.32      2.06 o 
  -3   7   0        2.83        2.50      1.84 o 
  -2   7   0       18.06       16.50      1.91 o 
  -1   7   0       30.75       31.07      1.84 o 
   0   7   0       86.32       88.62      2.30 o 
   1   7   0      129.41      118.30      2.56 o 
   2   7   0      227.78      239.18      4.15 o 
   3   7   0      690.70      649.99     13.99 o 
   4   7   0       86.68       86.34      3.09 o 
   5   7   0      469.47      439.24      9.53 o 
   6   7   0      140.17      137.35      4.09 o 
   7   7   0      267.49      256.13      6.31 o 
   8   7   0      369.33      376.52      8.74 o 
   9   7   0       16.02       15.52      2.32 o 
  -3   8   0        6.42        0.07      2.03 o 
  -2   8   0       53.41       62.18      3.18 o 
  -1   8   0       64.43       60.45      2.99 o 
   0   8   0        3.52        3.64      1.64 o 
   1   8   0       93.48       95.65      2.45 o 
   2   8   0       26.54       20.85      1.46 o 
   3   8   0       20.68       22.44      1.36 o 
   4   8   0     1121.93     1089.56     15.78 o 
   5   8   0      377.34      364.09      8.35 o 
   6   8   0      692.66      609.35     12.99 o 
   7   8   0      303.40      295.16      7.27 o 
   8   8   0        2.02        3.20      2.08 o 
   9   8   0      315.82      294.14      7.52 o 
  -2   9   0       19.25       21.60      2.52 o 
  -1   9   0       12.19       16.43      2.24 o 
   0   9   0        4.32        5.94      1.85 o 
   1   9   0       17.73       20.99      2.15 o 
   2   9   0      132.13      133.74      3.50 o 
   3   9   0       46.39       42.05      2.09 o 
   4   9   0      176.46      173.28      3.61 o 
   5   9   0       84.91       83.55      2.47 o 
   6   9   0       11.79        5.14      2.03 o 
   7   9   0       46.78       47.94      3.20 o 
   8   9   0      246.25      226.04      6.29 o 
   0  10   0       37.01       40.70      2.97 o 
   1  10   0       85.02       93.98      3.95 o 
   2  10   0       14.07       12.32      2.18 o 
   3  10   0      273.00      279.41      7.18 o 
   4  10   0       11.22       13.69      1.59 o 
   5  10   0      119.43      129.24      3.51 o 
   6  10   0      117.65      120.74      3.14 o 
   7  10   0       10.71        8.60      2.45 o 
   3  11   0       43.00       37.77      3.22 o 
   4  11   0       84.06       85.32      3.93 o 
   5  11   0      100.37      102.45      4.79 o 
  -6 -10   1      132.59      137.41      3.41 o 
  -5 -10   1       11.37       10.39      3.80 o 
  -4 -10   1      125.94      130.61      3.34 o 
  -3 -10   1        4.97        4.05      2.25 o 
  -2 -10   1      128.44      131.29      4.60 o 
  -8  -9   1      159.92      150.88      5.03 o 
  -7  -9   1       98.54      102.77      4.14 o 
  -6  -9   1       79.78       88.56      2.93 o 
  -5  -9   1      398.02      374.88      6.30 o 
  -4  -9   1       34.87       34.22      2.65 o 
  -3  -9   1      697.98      686.76     10.52 o 
  -2  -9   1       45.88       44.24      2.07 o 
  -1  -9   1       46.65       47.18      2.60 o 
   0  -9   1      255.67      257.23      6.55 o 
  -8  -8   1       21.92       21.88      2.46 o 
  -7  -8   1      157.14      164.88      4.95 o 
  -6  -8   1      228.68      219.06      5.80 o 
  -5  -8   1       46.21       47.57      2.63 o 
  -4  -8   1     1028.93     1022.57     14.94 o 
  -3  -8   1        5.99        6.12      1.28 o 
  -2  -8   1      201.08      192.34      4.38 o 
  -1  -8   1      567.82      578.84     10.88 o 
   0  -8   1        1.12        1.03      1.17 o 
   1  -8   1      274.32      275.76      6.90 o 
   2  -8   1       55.05       53.64      3.11 o 
   3  -8   1      140.14      144.52      4.72 o 
  -9  -7   1      220.36      203.24      5.79 o 
  -8  -7   1      150.56      139.29      4.28 o 
  -7  -7   1       98.14       85.53      3.43 o 
  -6  -7   1       23.18       24.38      2.01 o 
  -5  -7   1       46.50       45.62      2.57 o 
  -4  -7   1      280.41      270.78      4.58 o 
  -3  -7   1      309.58      320.50      5.23 o 
  -2  -7   1       73.14       72.88      2.68 o 
  -1  -7   1       94.42       90.25      2.28 o 
   0  -7   1      136.44      133.09      2.88 o 
   1  -7   1       12.97       15.01      1.27 o 
   2  -7   1       72.37       80.88      2.43 o 
   3  -7   1       70.93       61.22      3.11 o 
   4  -7   1       62.75       62.13      3.39 o 
  -9  -6   1       41.54       41.47      3.06 o 
  -8  -6   1      495.95      464.44     10.31 o 
  -7  -6   1      672.29      629.62     13.21 o 
  -6  -6   1       71.14       70.12      2.87 o 
  -5  -6   1     1915.30     1912.50     37.44 o 
  -4  -6   1      251.55      271.60      6.20 o 
  -3  -6   1      362.52      378.82      5.91 o 
  -2  -6   1     1084.27     1074.46     15.38 o 
  -1  -6   1        0.88       -0.83      0.88 o 
   0  -6   1      517.37      527.42      7.99 o 
   1  -6   1      174.39      181.69      3.37 o 
   2  -6   1        9.74        9.06      1.12 o 
   3  -6   1       97.96       95.92      2.53 o 
   4  -6   1       17.67       15.48      1.51 o 
   5  -6   1        5.16       -0.05      2.04 o 
  -9  -5   1      406.25      445.36     10.28 o 
  -8  -5   1      116.02      119.28      3.91 o 
  -7  -5   1       48.16       55.70      2.81 o 
  -6  -5   1      321.60      278.28      6.40 o 
  -5  -5   1        7.15        5.65      1.26 o 
  -4  -5   1     1812.85     1859.91     36.23 o 
  -3  -5   1      863.77      844.37     16.83 o 
  -2  -5   1      382.59      320.19      4.95 o 
  -1  -5   1     1074.36     1044.21     14.92 o 
   0  -5   1      132.38      139.11      2.67 o 
   1  -5   1        4.65        5.94      0.89 o 
   2  -5   1      355.45      329.29      5.31 o 
   3  -5   1      251.35      238.00      4.17 o 
   4  -5   1      102.28      105.22      2.61 o 
   5  -5   1       27.25       24.61      1.67 o 
   6  -5   1        2.14       -1.03      2.06 o 
  -9  -4   1        0.35       -1.54      2.04 o 
  -8  -4   1      573.42      537.85     11.57 o 
  -7  -4   1       23.78       24.33      1.99 o 
  -6  -4   1      233.83      278.05      6.40 o 
  -5  -4   1     2870.10     3023.21     58.48 o 
  -4  -4   1       34.15       48.41      1.94 o 
  -3  -4   1     2136.83     2148.43     41.58 o 
  -2  -4   1     1197.56     1232.34     17.31 o 
  -1  -4   1     1733.55     1793.52     25.07 o 
   0  -4   1      643.24      628.81     11.54 o 
   1  -4   1      358.63      368.55      5.64 o 
   2  -4   1      903.91      832.01     12.02 o 
   3  -4   1      282.03      290.45      4.72 o 
   4  -4   1        0.61        0.29      1.01 o 
   5  -4   1       20.09       21.27      2.00 o 
   6  -4   1       24.85       25.21      1.70 o 
   7  -4   1        3.83        6.14      1.63 o 
  -9  -3   1      128.31      127.91      2.87 o 
  -8  -3   1        7.47        7.27      1.29 o 
  -7  -3   1       71.24       67.06      1.77 o 
  -6  -3   1     1095.04     1112.57     13.81 o 
  -5  -3   1      165.27      171.56      4.16 o 
  -4  -3   1     4018.49     4176.09     80.31 o 
  -3  -3   1      157.63      156.98      3.55 o 
  -2  -3   1     2048.91     2104.26     40.63 o 
  -1  -3   1     1742.58     1687.31     23.52 o 
   0  -3   1        0.27       -0.17      0.51 o 
   1  -3   1     1990.89     1815.82     25.34 o 
   2  -3   1      250.13      255.64      4.02 o 
   3  -3   1     1236.51     1212.94     17.21 o 
   4  -3   1       77.39       72.24      1.90 o 
   5  -3   1       12.09       16.40      1.28 o 
   6  -3   1       19.10       23.37      1.53 o 
   7  -3   1        1.13        0.34      1.46 o 
  -9  -2   1       75.70       77.76      3.63 o 
  -8  -2   1       15.76       18.19      1.39 o 
  -7  -2   1        2.74        2.93      1.12 o 
  -6  -2   1       67.92       65.52      1.67 o 
  -5  -2   1      146.43      183.43      4.69 o 
  -4  -2   1      260.86      271.99      3.60 o 
  -3  -2   1     2079.69     2241.28     26.76 o 
  -2  -2   1     2067.45     2042.11     39.38 o 
  -1  -2   1       63.69       74.38      1.29 o 
   0  -2   1     3816.20     3515.03     91.72 o 
   1  -2   1       24.89       19.36      1.69 o 
   2  -2   1     1844.48     1761.38     24.55 o 
   3  -2   1     2010.59     2034.06     33.91 o 
   4  -2   1       64.88       59.69      1.63 o 
   5  -2   1      547.68      529.33      7.99 o 
   6  -2   1        6.43        9.46      1.22 o 
   7  -2   1       76.04       90.46      3.78 o 
   8  -2   1       37.01       40.13      2.23 o 
  -9  -1   1        1.37        2.22      1.44 o 
  -8  -1   1      115.04      107.90      2.48 o 
  -7  -1   1      195.84      211.51      5.35 o 
  -6  -1   1      430.30      446.60      9.51 o 
  -5  -1   1      676.43      781.33     15.66 o 
  -4  -1   1       12.79       19.09      1.36 o 
  -3  -1   1      286.28      288.57      5.98 o 
  -2  -1   1      182.48      165.94      2.49 o 
  -1  -1   1       86.57       99.55      2.13 o 
   0  -1   1       53.02       77.88      1.71 o 
   1  -1   1     3740.58     3307.46     45.80 o 
   2  -1   1      520.94      615.39      8.74 o 
   3  -1   1       41.35       37.56      1.43 o 
   4  -1   1     1654.89     1576.66     22.10 o 
   5  -1   1       39.69       40.03      1.50 o 
   6  -1   1      614.37      638.85      9.55 o 
   7  -1   1      183.90      182.06      3.61 o 
   8  -1   1       84.19      101.92      2.85 o 
  -9   0   1      188.00      175.39      5.47 o 
  -8   0   1       87.71      103.10      3.86 o 
  -7   0   1       18.60       17.43      1.33 o 
  -6   0   1     1020.36     1026.70     14.76 o 
  -5   0   1       40.12       38.12      1.40 o 
  -4   0   1     1287.00     1203.68     16.92 o 
  -3   0   1     1476.97     1470.25     20.48 o 
  -2   0   1     1785.50     1774.10     34.24 o 
  -1   0   1       21.78       20.83      0.65 o 
   1   0   1     2352.72     2684.02     37.52 o 
   2   0   1     1757.49     1889.62     21.64 o 
   3   0   1      287.10      297.86      4.43 o 
   4   0   1      107.40      136.58      2.40 o 
   5   0   1      639.31      725.06     10.51 o 
   6   0   1      585.34      583.06      8.73 o 
   7   0   1      101.23      110.65      2.69 o 
   8   0   1      509.21      476.58      7.63 o 
   9   0   1       40.39       43.35      1.72 o 
  -8   1   1        5.70        4.66      1.52 o 
  -7   1   1       29.92       30.74      1.74 o 
  -6   1   1       12.30       13.45      1.17 o 
  -5   1   1      791.58      718.66     27.53 o 
  -4   1   1     1564.76     1581.14     18.00 o 
  -3   1   1     1033.70     1078.68     12.31 o 
  -2   1   1     2027.99     1946.48     22.00 o 
  -1   1   1     5375.43     5207.95     76.29 o 
   0   1   1      771.18      694.37     16.83 o 
   1   1   1      301.61      436.64      9.89 o 
   2   1   1     1029.00     1186.32     10.80 o 
   3   1   1     1167.83     1119.71     11.57 o 
   4   1   1       44.64       62.32      1.38 o 
   5   1   1      173.60      190.61      3.23 o 
   6   1   1       12.04       11.22      0.99 o 
   7   1   1       32.53       28.04      1.16 o 
   8   1   1        3.98        3.37      1.12 o 
   9   1   1      227.05      230.62      3.37 o 
  -8   2   1       18.83       23.54      1.76 o 
  -7   2   1       13.64       10.18      1.39 o 
  -6   2   1      227.42      229.28      4.05 o 
  -5   2   1      198.22      213.94      3.71 o 
  -4   2   1      196.43      212.90      3.55 o 
  -3   2   1     2479.21     2398.59     27.11 o 
  -2   2   1      165.62      146.24      1.91 o 
  -1   2   1    18549.91    16980.83    226.55 o 
   0   2   1     3371.10     3260.35    162.05 o 
   1   2   1     3020.20     3195.57     54.66 o 
   2   2   1     7412.20     7355.49    301.04 o 
   3   2   1      232.15      218.38      3.31 o 
   4   2   1     3713.33     4102.10     50.86 o 
   5   2   1     1344.03     1423.64     15.96 o 
   6   2   1      651.35      632.98      6.90 o 
   7   2   1      252.50      253.95      3.27 o 
   8   2   1        6.67        5.14      1.01 o 
   9   2   1        1.90        2.38      1.26 o 
  -7   3   1        7.08       11.37      1.69 o 
  -6   3   1        1.76        4.60      1.21 o 
  -5   3   1       59.69       62.49      1.92 o 
  -4   3   1      201.96      200.22     15.22 o 
  -3   3   1       17.31       11.07      0.82 o 
  -2   3   1      431.13      465.43      8.80 o 
  -1   3   1     2762.99     2741.22     38.01 o 
   0   3   1      757.62      703.78     14.28 o 
   1   3   1     4333.66     4118.12     79.23 o 
   2   3   1     2105.61     2176.57     42.03 o 
   3   3   1     5618.55     5515.91    105.88 o 
   4   3   1      167.99      182.10      4.18 o 
   5   3   1      649.92      571.79     11.61 o 
   6   3   1      486.33      500.12     10.40 o 
   7   3   1      172.63      168.41      4.39 o 
   8   3   1      867.77      862.11     17.72 o 
   9   3   1       28.80       33.87      2.59 o 
  -7   4   1       24.42       24.12      2.74 o 
  -6   4   1        0.46        0.89      1.91 o 
  -5   4   1        2.96        3.05      1.16 o 
  -4   4   1      425.45      403.31      6.32 o 
  -3   4   1       15.16       17.55      1.04 o 
  -2   4   1      892.61      935.57     13.36 o 
  -1   4   1      143.40      112.74      2.07 o 
   0   4   1     1125.28     1151.25     16.23 o 
   1   4   1     3629.76     3654.58     64.76 o 
   2   4   1     2549.74     2623.69     50.68 o 
   3   4   1      693.35      805.01     15.96 o 
   4   4   1     4623.84     4633.30     89.08 o 
   5   4   1        1.94        3.09      1.14 o 
   6   4   1      488.51      453.84      9.56 o 
   7   4   1     1799.72     1799.58     35.37 o 
   8   4   1       34.66       45.35      2.78 o 
   9   4   1      305.78      308.74      7.59 o 
  10   4   1       13.97        9.58      2.45 o 
  -6   5   1       27.08       27.18      2.71 o 
  -5   5   1       27.46       33.63      2.53 o 
  -4   5   1        0.29       -1.19      1.38 o 
  -3   5   1      622.32      628.96      9.36 o 
  -2   5   1       23.73       27.37      5.78 o 
  -1   5   1        2.90        4.41      0.75 o 
   0   5   1     1589.83     1672.14     23.47 o 
   1   5   1       71.55       80.70      1.71 o 
   2   5   1      384.84      377.39      8.00 o 
   3   5   1     2305.16     2405.82     46.63 o 
   4   5   1       41.93       36.06      1.97 o 
   5   5   1     1139.30     1031.43     20.48 o 
   6   5   1      528.47      520.01     10.89 o 
   7   5   1      306.90      298.55      6.90 o 
   9   5   1        5.15        3.23      1.85 o 
  10   5   1      124.81      130.08      4.58 o 
  -5   6   1      110.76      116.03      4.46 o 
  -4   6   1      146.61      141.88      4.56 o 
  -3   6   1       56.28       46.33      2.67 o 
  -2   6   1      218.12      212.80      3.75 o 
  -1   6   1      177.41      174.59      3.16 o 
   0   6   1      748.22      793.16     15.93 o 
   1   6   1      575.89      544.28     10.48 o 
   2   6   1      139.89      162.91      3.04 o 
   3   6   1      217.37      238.15      5.59 o 
   4   6   1      345.86      312.71      6.99 o 
   5   6   1        8.63        9.40      1.36 o 
   6   6   1      209.64      204.29      5.17 o 
   7   6   1      338.36      298.95      6.94 o 
   8   6   1       45.32       39.31      2.38 o 
   9   6   1      175.72      159.48      4.72 o 
  -4   7   1       29.82       24.29      2.53 o 
  -3   7   1      135.72      140.29      4.47 o 
  -2   7   1        0.64        1.28      1.68 o 
  -1   7   1      778.70      776.31     16.13 o 
   0   7   1      139.70      137.19      2.75 o 
   1   7   1      337.64      340.84      5.43 o 
   2   7   1     1345.76     1361.72     19.37 o 
   3   7   1        1.48        2.18      0.81 o 
   4   7   1     1355.74     1449.30     28.75 o 
   5   7   1       59.19       65.09      2.85 o 
   6   7   1       99.33      112.47      3.69 o 
   7   7   1      272.29      245.92      6.13 o 
   8   7   1       28.70       29.12      2.43 o 
   9   7   1        6.81        7.74      2.18 o 
  -3   8   1        6.41        6.15      2.13 o 
  -2   8   1      131.53      124.75      4.26 o 
  -1   8   1       83.64      100.22      3.69 o 
   0   8   1      149.99      154.29      4.58 o 
   1   8   1      369.93      374.33      8.56 o 
   2   8   1        3.02        0.78      1.48 o 
   3   8   1     1959.15     2009.21     28.35 o 
   4   8   1       63.14       64.43      2.01 o 
   5   8   1       65.43       68.88      3.11 o 
   6   8   1      688.26      674.89     14.26 o 
   7   8   1       18.55       19.59      1.99 o 
   8   8   1      256.10      239.56      6.33 o 
   9   8   1       58.86       63.15      3.46 o 
  -2   9   1        0.55        3.64      2.03 o 
  -1   9   1       12.19       15.42      2.20 o 
   0   9   1        1.66        1.92      1.85 o 
   1   9   1        6.09        8.39      1.94 o 
   2   9   1      406.19      398.82      9.19 o 
   3   9   1       13.56       21.74      2.25 o 
   4   9   1       40.25       42.07      4.54 o 
   5   9   1       45.88       46.17      1.94 o 
   6   9   1       89.93       97.91      3.88 o 
   7   9   1      565.24      563.73     12.43 o 
   8   9   1       12.64       18.88      2.48 o 
   0  10   1       25.62       25.66      2.50 o 
   1  10   1       13.41       13.02      2.27 o 
   2  10   1       53.17       63.44      3.39 o 
   3  10   1      207.88      204.57      5.85 o 
   4  10   1       28.34       23.05      2.46 o 
   5  10   1      163.02      170.89      5.31 o 
   6  10   1      305.34      295.59      5.30 o 
   7  10   1        4.36        3.25      2.29 o 
   2  11   1       12.63        9.93      2.50 o 
   3  11   1       32.44       32.68      2.80 o 
   4  11   1        2.07       -0.98      2.18 o 
   5  11   1       17.14       20.05      2.69 o 
   6  11   1       43.62       44.57      3.51 o 
  -6 -10   2       12.29       18.65      2.66 o 
  -5 -10   2       57.62       57.40      3.60 o 
  -4 -10   2        6.96        8.83      2.41 o 
  -3 -10   2        8.32        6.94      2.43 o 
  -2 -10   2        2.07       -0.40      2.24 o 
  -7  -9   2       90.36       97.52      2.96 o 
  -6  -9   2      207.06      213.21      4.36 o 
  -5  -9   2       58.80       58.42      2.50 o 
  -4  -9   2       96.82       98.86      2.82 o 
  -3  -9   2       19.98       17.62      2.34 o 
  -2  -9   2       66.49       63.90      3.32 o 
  -1  -9   2        2.33        2.76      1.91 o 
   0  -9   2        5.68        3.18      2.11 o 
  -8  -8   2      229.26      232.52      6.34 o 
  -7  -8   2      312.43      304.58      7.50 o 
  -6  -8   2      177.18      169.00      3.57 o 
  -5  -8   2      173.28      186.30      3.74 o 
  -4  -8   2       42.32       43.70      4.48 o 
  -3  -8   2      236.70      226.73      4.28 o 
  -2  -8   2      327.72      329.51     10.84 o 
  -1  -8   2      120.48      116.01      2.76 o 
   0  -8   2       40.64       45.77      3.18 o 
   1  -8   2       13.07       12.34      2.24 o 
  -8  -7   2      123.77      119.06      4.19 o 
  -7  -7   2      158.37      156.88      4.61 o 
  -6  -7   2      272.56      256.71      6.26 o 
  -5  -7   2       83.52       92.08      2.42 o 
  -4  -7   2      680.80      686.99     10.30 o 
  -3  -7   2      500.81      513.48      8.29 o 
  -2  -7   2      148.55      145.21      3.56 o 
  -1  -7   2      595.22      557.94      8.51 o 
   0  -7   2       26.97       28.50      1.66 o 
   1  -7   2      380.60      403.80      6.52 o 
   2  -7   2       16.69       12.67      2.08 o 
   3  -7   2       19.94       19.49      2.31 o 
  -9  -6   2        4.40        3.29      2.15 o 
  -8  -6   2       93.35       93.89      3.58 o 
  -7  -6   2      139.87      134.54      4.11 o 
  -6  -6   2        4.62        3.86      1.59 o 
  -5  -6   2      843.37      807.61     16.41 o 
  -4  -6   2      199.92      189.27      3.46 o 
  -3  -6   2      354.63      356.07      5.64 o 
  -2  -6   2      680.18      695.47     13.34 o 
  -1  -6   2        7.74       10.32      1.07 o 
   0  -6   2      928.94      907.16     13.22 o 
   1  -6   2      317.64      316.14      5.21 o 
   2  -6   2      207.64      201.76      3.79 o 
   3  -6   2      181.77      176.49      4.87 o 
   4  -6   2       18.41       17.90      2.25 o 
   5  -6   2       55.59       56.87      3.53 o 
  -9  -5   2       32.39       34.20      2.60 o 
  -8  -5   2       10.60        6.78      1.84 o 
  -7  -5   2       32.97       34.97      2.55 o 
  -6  -5   2       83.65       85.60      3.01 o 
  -5  -5   2       97.28       96.23      3.02 o 
  -4  -5   2      765.18      734.35     14.79 o 
  -3  -5   2      146.90      170.76      3.04 o 
  -2  -5   2       75.87       74.59      1.75 o 
  -1  -5   2      472.57      393.17      6.07 o 
   0  -5   2      108.27      101.09      2.20 o 
   1  -5   2      460.85      450.09      6.89 o 
   2  -5   2      359.88      340.18      7.95 o 
   3  -5   2       32.65       48.24      5.99 o 
   4  -5   2      588.04      554.85     15.74 o 
   5  -5   2        0.10       -1.91      1.27 o 
   6  -5   2       67.27       74.24      3.71 o 
  -9  -4   2       57.70       61.71      3.53 o 
  -8  -4   2      399.79      387.54      8.90 o 
  -7  -4   2       91.15       92.30      3.34 o 
  -6  -4   2     1299.64     1302.15     25.78 o 
  -5  -4   2      356.22      372.46      8.00 o 
  -4  -4   2        5.02        4.70      1.08 o 
  -3  -4   2      914.16     1142.71     22.41 o 
  -2  -4   2      184.30      179.88      3.18 o 
  -1  -4   2      967.97      964.14     13.74 o 
   0  -4   2     3209.11     3280.58     45.54 o 
   1  -4   2        4.99        2.07      0.80 o 
   2  -4   2       80.71       71.32      3.06 o 
   3  -4   2      666.92      636.40      9.47 o 
   4  -4   2       39.46       47.13      1.88 o 
   5  -4   2       75.44       80.40      2.36 o 
   6  -4   2        9.58        7.22      1.48 o 
  -9  -3   2       89.38      108.79      3.22 o 
  -8  -3   2        7.66        8.41      1.31 o 
  -7  -3   2      439.41      461.65      6.24 o 
  -6  -3   2       40.80       42.39      1.35 o 
  -5  -3   2      710.01      695.34     14.03 o 
  -4  -3   2      759.57      783.30     15.54 o 
  -3  -3   2      194.25      197.60      4.35 o 
  -2  -3   2      524.89      459.27      6.68 o 
  -1  -3   2      188.54      224.76      4.36 o 
   0  -3   2      624.96      659.98      9.50 o 
   1  -3   2      494.23      437.19      6.72 o 
   2  -3   2       13.39       15.93      0.93 o 
   3  -3   2      563.56      551.31      8.18 o 
   4  -3   2      334.36      341.40      5.46 o 
   5  -3   2       88.25       99.98      2.49 o 
   6  -3   2       86.56       79.90      3.11 o 
   7  -3   2       21.89       21.45      2.67 o 
  -9  -2   2       71.02       74.03      2.36 o 
  -8  -2   2      123.04      144.78      2.91 o 
  -7  -2   2      275.24      304.18      4.48 o 
  -6  -2   2     1663.61     1780.07     21.69 o 
  -5  -2   2      176.35      153.66      2.83 o 
  -4  -2   2     1545.47     1575.45     19.01 o 
  -3  -2   2     1533.94     1549.68     38.90 o 
  -2  -2   2     1705.95     1823.80     35.22 o 
  -1  -2   2    10300.17    10140.50    171.72 o 
   0  -2   2      379.47      339.26      5.01 o 
   1  -2   2     2131.63     1876.72     26.14 o 
   2  -2   2      283.28      303.61      4.60 o 
   3  -2   2       31.11       31.62      1.49 o 
   4  -2   2      136.40      134.40      2.57 o 
   5  -2   2       96.52      104.07      2.40 o 
   6  -2   2        6.93        7.32      2.12 o 
   7  -2   2       78.67       81.67      2.60 o 
   8  -2   2       31.12       27.04      1.93 o 
  -9  -1   2       37.27       39.44      2.47 o 
  -8  -1   2       50.01       50.05      1.94 o 
  -6  -1   2       15.62       18.32      1.66 o 
  -5  -1   2     1920.73     1969.74     38.35 o 
  -4  -1   2      834.20      866.34     17.13 o 
  -3  -1   2      595.17      695.23     13.72 o 
  -2  -1   2     8723.11     8652.02    165.91 o 
  -1  -1   2       53.51       61.46      0.96 o 
   0  -1   2    13438.68    10466.99    146.93 o 
   1  -1   2      480.69      622.58      8.84 o 
   2  -1   2     1829.00     1815.87     34.08 o 
   3  -1   2     1869.23     1782.48     24.85 o 
   4  -1   2      475.86      506.12      7.47 o 
   5  -1   2      480.48      466.05     10.45 o 
   6  -1   2       99.37       86.48      2.20 o 
   7  -1   2       70.15       79.52      2.37 o 
   8  -1   2        1.39        2.58      1.46 o 
  -8   0   2        2.53        0.07      1.97 o 
  -7   0   2       49.79       50.25      2.78 o 
  -6   0   2       95.58       98.75      3.22 o 
  -5   0   2      161.20      161.25      3.98 o 
  -4   0   2      463.60      482.43      9.84 o 
  -3   0   2      507.32      457.21      9.21 o 
  -2   0   2      376.58      361.94      7.25 o 
  -1   0   2    11067.40    10321.39    198.53 o 
   0   0   2       76.56       43.61      1.29 o 
   1   0   2      372.23      275.99      2.94 o 
   2   0   2     9534.17     8602.89    165.98 o 
   3   0   2     1095.65     1165.44     13.27 o 
   4   0   2     3146.41     3256.21     45.11 o 
   5   0   2       36.16       28.19      1.35 o 
   6   0   2      669.94      618.38      9.22 o 
   7   0   2       83.11       78.78      2.25 o 
   8   0   2        5.52        3.67      0.90 o 
   9   0   2       34.27       38.11      1.56 o 
  -8   1   2      157.38      165.98      5.12 o 
  -7   1   2      108.70       97.89      3.44 o 
  -6   1   2      292.46      293.46      6.83 o 
  -5   1   2      121.45      121.70      3.76 o 
  -4   1   2       91.09      101.46      1.54 o 
  -3   1   2      180.95      166.59      3.55 o 
  -2   1   2      264.68      299.20      6.82 o 
  -1   1   2     6362.35     6349.86    148.91 o 
   0   1   2      785.52      873.05     16.84 o 
   1   1   2      901.55      757.95     10.62 o 
   2   1   2       60.77       49.56      0.77 o 
   3   1   2     1962.11     2031.25     18.42 o 
   4   1   2       44.25       56.93      1.02 o 
   5   1   2     1698.08     1678.43     17.40 o 
   6   1   2      499.34      494.43      5.52 o 
   7   1   2      196.53      199.68      2.73 o 
   8   1   2       25.84       29.71      1.43 o 
   9   1   2        1.43        1.65      1.08 o 
  -8   2   2       11.29       10.31      2.39 o 
  -7   2   2      272.15      274.78      6.94 o 
  -6   2   2      108.67      114.92      2.66 o 
  -5   2   2      458.53      420.22      6.46 o 
  -4   2   2       92.86       95.98      2.04 o 
  -3   2   2      246.48      245.17      3.04 o 
  -2   2   2     1784.05     1852.46     20.94 o 
  -1   2   2     4017.50     3927.44     44.26 o 
   0   2   2     1516.64     1452.86     40.02 o 
   1   2   2     1423.32     1435.35     16.32 o 
   2   2   2      171.62      183.70      2.28 o 
   3   2   2     1116.09     1153.86     13.13 o 
   4   2   2      656.97      699.99      9.98 o 
   5   2   2     1163.00     1265.58     13.17 o 
   6   2   2      317.38      301.39      3.56 o 
   7   2   2      445.18      448.07      5.15 o 
   8   2   2       24.72       27.62      1.18 o 
   9   2   2      138.28      144.63      2.46 o 
  -7   3   2        1.72        8.56      2.24 o 
  -6   3   2      266.49      247.89     10.13 o 
  -5   3   2       44.72       60.18      3.56 o 
  -4   3   2      241.10      231.89      5.40 o 
  -3   3   2      224.30      222.99      5.72 o 
  -2   3   2      899.05     1003.91     11.52 o 
  -1   3   2      764.37      744.92      8.59 o 
   0   3   2       29.01       22.18      0.59 o 
   1   3   2      291.27      295.97      7.70 o 
   2   3   2      962.10     1016.50     14.13 o 
   3   3   2       75.87       82.75      1.69 o 
   4   3   2       68.07       81.84      1.68 o 
   5   3   2      498.71      473.62      7.02 o 
   6   3   2        2.78        3.02      0.92 o 
   7   3   2        7.35        8.45      1.13 o 
   8   3   2      465.61      455.20      7.75 o 
   9   3   2        7.37        5.08      1.35 o 
  -7   4   2      103.06      116.07      4.56 o 
  -6   4   2       12.63       20.94      2.41 o 
  -5   4   2       51.50       47.26      2.55 o 
  -4   4   2      113.97      106.74      2.40 o 
  -3   4   2      108.33      115.56      2.27 o 
  -2   4   2     7325.48     7204.66     80.89 o 
  -1   4   2      169.39      158.04      2.17 o 
   0   4   2      603.65      624.73      8.56 o 
   1   4   2      229.12      192.82      2.51 o 
   2   4   2      952.33     1055.11     14.77 o 
   3   4   2     1172.12     1310.23     25.60 o 
   4   4   2     3644.44     3898.67     75.07 o 
   5   4   2      667.70      664.81     13.44 o 
   6   4   2      151.75      167.05      4.33 o 
   7   4   2        9.25       11.15      1.68 o 
   8   4   2       33.59       29.38      2.22 o 
   9   4   2      108.91      100.69      3.65 o 
  10   4   2       11.67        9.63      2.08 o 
  -6   5   2        2.61        4.28      2.29 o 
  -5   5   2        0.19       -2.01      1.92 o 
  -4   5   2      106.99      113.27      3.86 o 
  -3   5   2      559.07      545.70     11.64 o 
  -2   5   2      319.13      323.73      7.03 o 
  -1   5   2      540.40      554.86     11.45 o 
   0   5   2      484.94      395.78      8.27 o 
   1   5   2      714.90      700.64     10.08 o 
   2   5   2     1890.55     1961.93     38.22 o 
   3   5   2      106.12       98.01      2.78 o 
   4   5   2      819.52      716.80     14.44 o 
   5   5   2      711.39      765.74     15.47 o 
   6   5   2      463.98      440.15      9.39 o 
   7   5   2      344.32      332.91      7.46 o 
   8   5   2        3.41        4.49      1.77 o 
   9   5   2      188.55      165.37      4.86 o 
  10   5   2       38.68       36.20      2.90 o 
  -5   6   2        2.12       -0.93      2.18 o 
  -4   6   2       15.00       11.52      2.13 o 
  -3   6   2      100.91       91.02      3.30 o 
  -2   6   2       72.91       68.77      2.97 o 
  -1   6   2      303.03      287.43      6.78 o 
   0   6   2       40.94       39.56      1.38 o 
   1   6   2     1254.38     1310.22     18.56 o 
   2   6   2      126.56      172.95      2.99 o 
   3   6   2     3673.98     3797.46     73.37 o 
   4   6   2      451.06      455.90      9.68 o 
   5   6   2      917.94      944.69     19.00 o 
   6   6   2     1346.01     1263.98     25.15 o 
   7   6   2        1.23        1.91      1.59 o 
   8   6   2      692.48      607.72     12.88 o 
   9   6   2      111.28      100.09      3.85 o 
  -4   7   2       77.29       77.37      3.74 o 
  -3   7   2        5.94        4.81      1.97 o 
  -2   7   2        7.17        9.46      1.85 o 
  -1   7   2       14.43       12.90      1.70 o 
   0   7   2        3.85        4.19      1.63 o 
   1   7   2        8.19        8.43      0.98 o 
   2   7   2      648.34      650.58     15.29 o 
   3   7   2      371.41      381.29      5.90 o 
   4   7   2     1007.88     1033.12     20.83 o 
   5   7   2      742.98      721.38     14.91 o 
   6   7   2       82.36       83.63      3.25 o 
   7   7   2      684.21      644.15     13.58 o 
   8   7   2       33.26       41.07      2.57 o 
   9   7   2      451.34      397.89      9.28 o 
  -3   8   2       74.14       83.54      3.74 o 
  -2   8   2       47.41       49.69      3.08 o 
  -1   8   2       53.33       53.15      2.99 o 
   0   8   2      130.16      117.03      3.98 o 
   1   8   2      148.82      143.70      4.40 o 
   2   8   2       79.39       87.86      3.44 o 
   3   8   2      245.29      236.35      4.07 o 
   4   8   2       19.53       22.07      2.10 o 
   5   8   2      132.22      134.07      4.21 o 
   6   8   2       89.05       80.01      3.37 o 
   7   8   2        1.46        1.56      1.59 o 
   8   8   2      414.50      365.21      8.60 o 
   9   8   2      118.94      121.17      4.39 o 
  -2   9   2       80.97       78.81      3.74 o 
  -1   9   2       64.81       66.52      3.41 o 
   0   9   2       58.97       51.45      3.08 o 
   1   9   2      471.22      489.28     10.92 o 
   2   9   2        3.62        3.18      1.91 o 
   3   9   2      329.02      334.27      8.07 o 
   4   9   2      381.15      395.09      9.07 o 
   5   9   2      221.69      237.24      6.22 o 
   6   9   2      138.66      135.01      4.49 o 
   7   9   2       74.22       74.16      3.32 o 
   8   9   2       39.90       42.57      3.16 o 
   9   9   2       86.87       84.33      3.97 o 
  -1  10   2        0.93        2.85      2.22 o 
   0  10   2       79.16       81.43      3.78 o 
   1  10   2        1.76       -2.36      2.04 o 
   2  10   2      352.98      348.76      8.46 o 
   3  10   2      327.71      320.17      8.00 o 
   4  10   2       35.60       43.69      3.23 o 
   5  10   2      312.94      290.79      7.45 o 
   6  10   2        6.02        4.44      2.22 o 
   7  10   2      255.57      274.03      7.27 o 
   8  10   2      131.05      132.65      4.54 o 
   1  11   2       36.67       44.06      3.32 o 
   2  11   2        1.96       -1.57      2.08 o 
   3  11   2       16.95       23.96      2.62 o 
   4  11   2       12.07       10.71      2.48 o 
   5  11   2       88.68       99.50      4.40 o 
   6  11   2      196.79      203.45      6.19 o 
  -6  -9   3       80.62       78.26      4.09 o 
  -5  -9   3        3.50        2.69      2.48 o 
  -4  -9   3      196.06      201.41      6.22 o 
  -3  -9   3       58.10       58.04      3.58 o 
  -2  -9   3      209.43      194.24      6.01 o 
  -1  -9   3      298.77      285.76      7.71 o 
   0  -9   3        9.41        8.11      2.22 o 
  -7  -8   3        4.65        8.90      3.08 o 
  -6  -8   3       47.57       50.42      2.28 o 
  -5  -8   3       62.13       65.38      3.53 o 
  -4  -8   3       12.41       13.88      2.27 o 
  -3  -8   3       12.27       13.68      2.31 o 
  -2  -8   3      356.12      338.10      8.53 o 
  -1  -8   3        4.56        3.55      2.06 o 
   0  -8   3      188.51      176.98      5.45 o 
   1  -8   3       16.09       15.94      2.43 o 
   2  -8   3       60.49       62.18      3.58 o 
  -8  -7   3       95.46      107.82      4.12 o 
  -7  -7   3      163.54      162.05      4.77 o 
  -6  -7   3        6.20        2.95      1.73 o 
  -5  -7   3      534.82      555.38     10.20 o 
  -4  -7   3       55.81       59.02      2.03 o 
  -3  -7   3      249.48      243.70      4.39 o 
  -2  -7   3       54.23       51.33      3.11 o 
  -1  -7   3       28.21       22.83      2.24 o 
   0  -7   3        9.40       10.05      2.04 o 
   1  -7   3       24.32       23.00      2.29 o 
   2  -7   3        0.39       -1.35      1.94 o 
   3  -7   3       73.14       82.90      3.97 o 
  -8  -6   3      154.89      134.33      4.30 o 
  -7  -6   3       10.21        8.63      1.84 o 
  -6  -6   3      336.06      326.90      7.50 o 
  -5  -6   3       33.14       34.57      2.52 o 
  -4  -6   3      779.52      754.24     21.98 o 
  -3  -6   3      751.95      759.67     11.21 o 
  -2  -6   3      188.22      186.66      4.83 o 
  -1  -6   3      110.59      104.72      2.43 o 
   0  -6   3        6.62        5.92      1.80 o 
   1  -6   3       17.84       19.91      2.24 o 
   2  -6   3      103.28      112.36      4.14 o 
   3  -6   3       24.55       17.63      2.48 o 
   4  -6   3        0.79       -3.41      2.27 o 
  -9  -5   3       24.83       19.84      2.71 o 
  -8  -5   3       56.75       60.03      3.30 o 
  -7  -5   3      339.42      332.25      7.71 o 
  -6  -5   3      182.89      185.75      4.75 o 
  -5  -5   3     1303.92     1252.47     24.75 o 
  -4  -5   3      188.60      194.61      3.52 o 
  -3  -5   3      393.64      416.48      6.42 o 
  -2  -5   3      981.32      929.09     19.87 o 
  -1  -5   3       83.57       81.33      5.81 o 
   0  -5   3      631.74      675.08      9.98 o 
   1  -5   3       92.76       86.29      3.86 o 
   2  -5   3      454.06      433.44     10.05 o 
   3  -5   3        3.85        1.73      1.84 o 
   4  -5   3       37.45       30.90      2.62 o 
   5  -5   3        2.20       -1.50      2.10 o 
  -9  -4   3       35.55       36.53      2.83 o 
  -8  -4   3      134.95      143.11      4.56 o 
  -7  -4   3       38.60       38.35      2.64 o 
  -6  -4   3     1085.22     1110.79     22.20 o 
  -5  -4   3        0.76        2.81      1.33 o 
  -4  -4   3      618.79      652.24     13.16 o 
  -3  -4   3     1233.81     1254.96     17.77 o 
  -2  -4   3       33.57       26.39      1.24 o 
  -1  -4   3      988.99      957.98     13.71 o 
   0  -4   3      687.14      710.39     10.34 o 
   1  -4   3     1685.22     1532.86     40.70 o 
   2  -4   3      191.95      195.01      4.06 o 
   3  -4   3      106.76      115.67      2.54 o 
   4  -4   3       44.50       38.53      1.75 o 
   5  -4   3        0.98       -2.03      1.87 o 
   6  -4   3       56.02       64.56      3.83 o 
  -9  -3   3       37.46       35.07      1.86 o 
  -8  -3   3       32.91       37.96      2.11 o 
  -7  -3   3       47.46       49.04      1.75 o 
  -6  -3   3      128.55      147.75      2.53 o 
  -5  -3   3      198.03      208.10      4.91 o 
  -4  -3   3      288.75      284.67      6.15 o 
  -3  -3   3       83.89       72.57      2.10 o 
  -2  -3   3      506.73      441.44     13.88 o 
  -1  -3   3        1.68        6.17      1.08 o 
   0  -3   3     1073.23      941.67     13.39 o 
   1  -3   3      687.43      733.82     10.57 o 
   2  -3   3      638.44      667.07      9.71 o 
   3  -3   3     1462.26     1404.37     19.90 o 
   4  -3   3      130.65      137.50      2.82 o 
   5  -3   3      286.38      283.88      4.86 o 
   6  -3   3       36.64       35.72      1.92 o 
   7  -3   3       46.24       60.07      3.62 o 
  -9  -2   3       90.06       95.16      2.59 o 
  -8  -2   3       56.34       57.68      1.96 o 
  -7  -2   3      492.10      536.94      7.32 o 
  -6  -2   3        4.25        7.32      1.04 o 
  -5  -2   3       55.89       69.04      1.54 o 
  -4  -2   3      372.16      412.60      5.28 o 
  -3  -2   3       54.04       48.95      1.02 o 
  -2  -2   3      124.82      156.37      2.56 o 
  -1  -2   3     1324.93     1388.62     19.43 o 
   0  -2   3      535.50      539.55      7.81 o 
   1  -2   3      256.54      237.30      3.65 o 
   2  -2   3     1723.65     1705.56     23.86 o 
   3  -2   3      182.70      207.85      3.45 o 
   4  -2   3      375.09      365.84      5.68 o 
   5  -2   3      169.29      144.85      2.92 o 
   6  -2   3      115.99      123.80      2.86 o 
   7  -2   3      231.56      238.11      4.54 o 
  -9  -1   3        2.04        1.21      1.38 o 
  -8  -1   3       83.03       89.29      2.27 o 
  -7  -1   3       10.28        9.18      1.73 o 
  -6  -1   3      347.77      331.88      7.34 o 
  -4  -1   3      357.47      354.62      7.43 o 
  -3  -1   3      766.96      673.68     13.32 o 
  -2  -1   3      390.65      366.96      7.32 o 
  -1  -1   3       75.27       63.91      0.85 o 
   0  -1   3      319.73      285.34      6.34 o 
   1  -1   3      169.84      186.94      3.78 o 
   2  -1   3      743.58      708.59     10.09 o 
   3  -1   3     1004.77     1075.23     15.18 o 
   4  -1   3        8.98        5.61      0.78 o 
   5  -1   3       97.20       97.61      2.21 o 
   6  -1   3      205.92      190.29      3.56 o 
   7  -1   3      139.56      150.18      3.23 o 
   8  -1   3      204.49      195.57      4.04 o 
  -8   0   3        3.33        1.97      2.06 o 
  -7   0   3      283.49      286.35      6.89 o 
  -6   0   3       95.21       97.61      3.22 o 
  -5   0   3      407.70      384.03      8.21 o 
  -4   0   3     1985.58     1846.40     35.88 o 
  -3   0   3      812.12      755.90     14.93 o 
  -2   0   3     1480.16     1652.37     31.93 o 
  -1   0   3     2116.31     1997.41     27.72 o 
   0   0   3     3269.84     2883.14    105.94 o 
   1   0   3     4846.96     4692.57     65.80 o 
   2   0   3       94.07       97.31      1.18 o 
   3   0   3       73.20       62.17      1.03 o 
   4   0   3      380.20      393.24      4.72 o 
   5   0   3       70.87       72.53      1.81 o 
   6   0   3      287.65      307.92      5.05 o 
   7   0   3      251.04      239.51      3.15 o 
   8   0   3       15.00       15.78      1.27 o 
  -8   1   3       41.52       46.86      3.22 o 
  -7   1   3       10.96       15.29      2.04 o 
  -6   1   3      396.16      391.18      8.69 o 
  -5   1   3      347.74      361.43      7.88 o 
  -4   1   3      157.59      163.76      2.70 o 
  -3   1   3     1056.58     1091.96     15.14 o 
  -2   1   3     1016.67      882.52     16.18 o 
  -1   1   3     2725.97     2367.96     32.37 o 
   0   1   3     7230.10     7076.63     79.54 o 
   1   1   3     4402.05     4378.45     49.29 o 
   2   1   3     3328.90     3228.96     44.71 o 
   3   1   3       86.67      104.40      1.17 o 
   4   1   3     1036.91     1040.25      9.54 o 
   5   1   3      619.13      655.83      7.06 o 
   6   1   3       76.75       77.35      1.45 o 
   7   1   3      374.67      348.44      4.20 o 
   8   1   3        2.77        4.15      1.04 o 
   9   1   3       62.41       66.51      2.26 o 
  -8   2   3        1.86        2.22      1.97 o 
  -7   2   3       23.32       30.76      2.46 o 
  -6   2   3       35.80       42.44      2.62 o 
  -5   2   3      245.52      236.63      5.73 o 
  -4   2   3      296.55      294.10      4.50 o 
  -3   2   3       19.44       25.34      1.00 o 
  -2   2   3     1113.90     1016.33     14.11 o 
  -1   2   3      529.16      528.89      7.47 o 
   0   2   3     1637.11     1663.64     18.89 o 
   1   2   3     7381.65     6864.66     77.11 o 
   2   2   3      103.29       93.22      1.30 o 
   3   2   3     3048.85     3105.77     34.97 o 
   4   2   3      195.01      195.84      2.54 o 
   5   2   3      949.70      867.10     11.72 o 
   6   2   3      884.85      878.80     11.60 o 
   7   2   3       49.23       44.64      1.28 o 
   8   2   3      319.65      309.73      3.86 o 
   9   2   3       26.91       23.48      1.58 o 
  -7   3   3       32.92       29.97      2.39 o 
  -6   3   3       36.43       43.40      2.87 o 
  -5   3   3       34.62       32.58      2.20 o 
  -4   3   3      137.44      132.91      2.58 o 
  -3   3   3      195.39      200.19      3.05 o 
  -2   3   3      586.90      662.23     25.16 o 
  -1   3   3     3505.42     3564.33     48.70 o 
   0   3   3      119.88      109.74      1.94 o 
   1   3   3     1092.84     1195.41     16.78 o 
   2   3   3     3064.40     3315.67     37.33 o 
   3   3   3      116.00      160.56      3.64 o 
   4   3   3     3325.74     3435.28     38.70 o 
   5   3   3      446.01      459.03      6.81 o 
   6   3   3      632.16      658.36      9.66 o 
   7   3   3      470.85      464.37     10.33 o 
   8   3   3        6.67        9.72      1.16 o 
   9   3   3       46.47       47.12      2.94 o 
  -7   4   3        5.38        4.82      2.32 o 
  -6   4   3       26.74       25.76      2.31 o 
  -5   4   3      114.87      106.61      3.62 o 
  -4   4   3       34.51       27.25      2.04 o 
  -3   4   3       44.82       52.31      1.49 o 
  -2   4   3     1123.37     1106.36     12.72 o 
  -1   4   3      370.28      431.45      8.02 o 
   0   4   3     2276.01     2314.71     37.03 o 
   1   4   3      190.88      209.52      4.74 o 
   2   4   3      239.15      267.00      4.12 o 
   3   4   3     2487.15     2712.67     30.64 o 
   4   4   3      486.45      539.68      6.84 o 
   5   4   3      794.95      764.59     10.98 o 
   6   4   3     2015.23     1963.51     27.51 o 
   7   4   3      573.97      565.28     10.92 o 
   8   4   3      217.71      208.91      4.39 o 
   9   4   3        4.94        6.35      1.43 o 
  -6   5   3       56.09       65.23      3.69 o 
  -5   5   3      106.61       98.05      3.95 o 
  -4   5   3       90.22      104.13      3.76 o 
  -3   5   3      628.50      601.42     12.74 o 
  -2   5   3       91.05       81.63      1.99 o 
  -1   5   3       98.98      100.10      1.62 o 
   0   5   3      596.48      624.12      7.69 o 
   1   5   3      172.75      152.49      2.13 o 
   2   5   3       57.67       51.21      2.44 o 
   3   5   3      429.29      447.05      6.68 o 
   4   5   3       12.09       14.59      1.21 o 
   5   5   3      195.76      201.78      4.88 o 
   6   5   3      207.98      189.73      4.75 o 
   7   5   3      921.63      809.12     16.48 o 
   8   5   3        4.37        5.63      1.78 o 
   9   5   3      222.36      201.03      5.52 o 
  10   5   3      116.90      107.66      4.02 o 
  -5   6   3      137.16      149.92      5.12 o 
  -4   6   3       99.15       87.26      3.72 o 
  -3   6   3     1136.64     1073.34     21.90 o 
  -2   6   3      137.84      137.23      4.19 o 
  -1   6   3     1104.32     1108.17     22.34 o 
   0   6   3      267.04      266.92      6.36 o 
   1   6   3      252.65      278.66      5.94 o 
   2   6   3     1823.92     1867.34     26.12 o 
   3   6   3      295.42      317.01      7.10 o 
   4   6   3      841.91      854.77     17.23 o 
   5   6   3      112.69      109.39      3.25 o 
   6   6   3       18.62       18.65      1.82 o 
   7   6   3        4.02        4.23      1.68 o 
   8   6   3       16.25       20.47      2.01 o 
   9   6   3       52.47       53.06      2.83 o 
  -4   7   3       21.60       21.71      2.62 o 
  -3   7   3      145.63      136.74      4.53 o 
  -2   7   3      132.56      124.16      4.14 o 
  -1   7   3      186.05      190.94      5.26 o 
   0   7   3      155.57      155.95      4.58 o 
   1   7   3     1222.94     1249.60     25.08 o 
   2   7   3        1.41        0.61      1.49 o 
   3   7   3      623.98      617.86     12.97 o 
   4   7   3      168.41      152.93      4.19 o 
   6   7   3     1037.33     1003.34     20.33 o 
   7   7   3       44.17       31.95      2.59 o 
   8   7   3      181.64      156.89      4.56 o 
   9   7   3       31.95       26.37      2.52 o 
  -3   8   3        4.55        7.10      2.25 o 
  -2   8   3       15.70       19.36      2.13 o 
  -1   8   3        6.48        8.28      2.01 o 
   0   8   3      246.43      217.59      5.65 o 
   1   8   3        9.93       11.99      1.75 o 
   2   8   3      861.82      878.83     18.18 o 
   3   8   3        3.38        2.15      1.49 o 
   4   8   3       46.13       52.43      2.66 o 
   5   8   3     1805.58     1771.32     35.11 o 
   6   8   3        5.95        3.69      1.84 o 
   7   8   3      543.90      552.65     12.02 o 
   8   8   3      108.37      108.69      3.83 o 
   9   8   3      170.80      176.35      5.37 o 
  -2   9   3        6.24        8.91      2.41 o 
  -1   9   3        5.83        4.65      2.10 o 
   0   9   3        1.60        1.73      1.91 o 
   1   9   3      157.57      151.35      4.58 o 
   2   9   3        0.13       -0.44      1.52 o 
   3   9   3       15.81       16.41      1.96 o 
   4   9   3      445.31      438.07      9.98 o 
   5   9   3       44.26       51.02      3.08 o 
   7   9   3       24.84       32.47      2.59 o 
   8   9   3      216.94      213.49      6.01 o 
   9   9   3      278.89      241.75      6.48 o 
  -1  10   3        6.62        5.31      2.08 o 
   0  10   3        7.56        5.40      2.24 o 
   1  10   3       21.00       27.84      2.64 o 
   2  10   3        5.46        9.16      2.20 o 
   3  10   3       13.04       16.36      2.38 o 
   4  10   3       34.83       41.77      2.90 o 
   5  10   3       94.02       88.00      3.65 o 
   6  10   3        9.13       16.43      2.43 o 
   7  10   3      127.89      119.06      4.53 o 
   8  10   3      113.99      108.26      4.35 o 
   1  11   3        0.20       -0.47      2.20 o 
   2  11   3       57.64       57.20      3.60 o 
   3  11   3       46.54       55.89      3.57 o 
   4  11   3       21.21       25.50      2.76 o 
   5  11   3       90.10       88.09      3.91 o 
   6  11   3       41.63       36.07      2.99 o 
   7  11   3        4.13        2.85      2.41 o 
  -5  -9   4       93.29      101.11      4.74 o 
  -4  -9   4       53.99       57.66      3.93 o 
  -3  -9   4       46.17       50.07      3.69 o 
  -2  -9   4       59.57       61.87      3.74 o 
  -1  -9   4       11.61        6.66      2.39 o 
  -7  -8   4       21.02       22.79      2.71 o 
  -6  -8   4      239.70      242.59      7.03 o 
  -5  -8   4      109.87      111.54      4.61 o 
  -4  -8   4      177.69      197.06      6.13 o 
  -3  -8   4       47.06       48.62      3.57 o 
  -2  -8   4       46.92       52.00      3.48 o 
  -1  -8   4       59.58       62.06      3.60 o 
   0  -8   4       32.58       30.48      2.83 o 
   1  -8   4        5.36        6.64      2.31 o 
  -7  -7   4       35.92       36.48      2.78 o 
  -6  -7   4       11.90       11.29      2.03 o 
  -5  -7   4      261.65      254.28      6.99 o 
  -4  -7   4      213.67      217.65      6.29 o 
  -3  -7   4      382.54      374.72      9.30 o 
  -2  -7   4      442.23      420.86     10.19 o 
  -1  -7   4        7.18        6.43      2.03 o 
   0  -7   4      166.00      168.90      5.38 o 
   1  -7   4       45.23       40.22      3.15 o 
   2  -7   4      129.71      138.25      5.16 o 
   3  -7   4      189.13      203.05      6.26 o 
  -8  -6   4        2.24        7.45      2.11 o 
  -7  -6   4       54.60       59.86      3.27 o 
  -6  -6   4       67.03       70.00      3.18 o 
  -5  -6   4       13.27       10.44      1.34 o 
  -4  -6   4       38.35       37.91      2.94 o 
  -3  -6   4      619.69      649.09     14.40 o 
  -2  -6   4       24.21       29.33      2.29 o 
  -1  -6   4      807.39      753.57     16.41 o 
   0  -6   4       38.89       37.19      2.92 o 
   1  -6   4      123.19      120.84      4.30 o 
   2  -6   4      256.04      265.92      7.27 o 
   3  -6   4       12.48       11.13      2.34 o 
   4  -6   4       75.58       74.80      4.26 o 
  -8  -5   4      135.69      152.02      4.88 o 
  -7  -5   4        1.83        1.42      1.75 o 
  -6  -5   4      262.31      284.67      6.69 o 
  -5  -5   4       95.97       94.69      3.20 o 
  -4  -5   4       55.02       57.33      1.96 o 
  -3  -5   4       37.67       44.54      1.76 o 
  -2  -5   4      348.18      337.19      8.20 o 
  -1  -5   4       12.40       11.52      1.91 o 
   0  -5   4      319.60      344.37      8.37 o 
   1  -5   4      100.88       90.78      3.72 o 
   2  -5   4      214.59      229.64      6.27 o 
   3  -5   4      145.93      133.13      4.61 o 
   4  -5   4        7.98        4.54      2.31 o 
   5  -5   4       56.10       59.09      3.98 o 
  -8  -4   4       58.63       63.55      3.41 o 
  -7  -4   4      175.74      190.26      5.19 o 
  -6  -4   4       28.97       27.37      1.96 o 
  -5  -4   4      368.98      411.68      8.88 o 
  -4  -4   4      719.53      740.30     10.83 o 
  -3  -4   4      168.60      193.81      3.41 o 
  -2  -4   4      485.22      433.65     13.34 o 
  -1  -4   4        4.81        7.66      0.85 o 
   0  -4   4        7.91        7.46      1.73 o 
   1  -4   4       98.22       96.49      3.65 o 
   2  -4   4      519.95      502.49     11.38 o 
   3  -4   4      146.91      137.76      4.58 o 
   4  -4   4       40.30       41.26      3.08 o 
   5  -4   4       15.92        9.40      2.36 o 
   6  -4   4       30.34       27.89      2.85 o 
  -8  -3   4      214.17      235.30      3.89 o 
  -7  -3   4      135.23      147.53      2.80 o 
  -6  -3   4      703.67      744.71     15.26 o 
  -5  -3   4      715.80      696.09     14.12 o 
  -4  -3   4      625.49      672.81     13.53 o 
  -3  -3   4     2068.80     2049.04     57.06 o 
  -2  -3   4      451.01      474.00      7.02 o 
  -1  -3   4     3722.52     3813.54     52.91 o 
   0  -3   4        6.50        8.21      2.14 o 
   1  -3   4      268.25      244.60      5.10 o 
   2  -3   4       73.41       63.97      2.73 o 
   3  -3   4        1.28        1.31      1.66 o 
   4  -3   4       38.27       46.86      3.01 o 
   5  -3   4        1.77        3.69      2.04 o 
   6  -3   4       13.30       10.52      2.38 o 
   7  -3   4        2.43        0.70      2.29 o 
  -8  -2   4        7.40        9.51      1.41 o 
  -7  -2   4      354.14      386.74      5.48 o 
  -6  -2   4      202.24      206.87      3.24 o 
  -5  -2   4      350.54      382.52      5.11 o 
  -4  -2   4     1473.65     1582.77     19.14 o 
  -3  -2   4       78.63       65.42      1.27 o 
  -2  -2   4     4069.56     4492.00     62.11 o 
  -1  -2   4      742.97      789.39     11.27 o 
   0  -2   4     2420.73     2264.59     80.44 o 
   1  -2   4     1174.19     1115.08     16.21 o 
   2  -2   4      877.39      834.84     11.94 o 
   3  -2   4      918.65      892.70     12.80 o 
   4  -2   4       50.86       57.09      4.35 o 
   5  -2   4      273.30      273.33      6.99 o 
   6  -2   4        5.63        7.53      2.08 o 
   7  -2   4       29.72       34.33      2.90 o 
  -8  -1   4       84.42       84.17      2.31 o 
  -7  -1   4       32.04       32.77      2.52 o 
  -6  -1   4       96.72       94.12      3.13 o 
  -5  -1   4       29.90       29.03      1.85 o 
  -4  -1   4        7.09        7.41      1.07 o 
  -3  -1   4      228.42      221.14      4.74 o 
  -2  -1   4       86.05      153.41      1.83 o 
  -1  -1   4      943.63      864.50     12.22 o 
   0  -1   4     1958.60     1948.29     39.27 o 
   1  -1   4      234.62      249.93      5.89 o 
   2  -1   4     4911.74     4543.20     62.86 o 
   3  -1   4        1.15        3.55      1.13 o 
   4  -1   4     1277.80     1193.84     22.26 o 
   5  -1   4      285.75      281.15      4.58 o 
   6  -1   4      226.18      227.72      4.09 o 
   7  -1   4      136.14      137.39      4.74 o 
   8  -1   4       20.48       19.35      2.69 o 
  -8   0   4      223.28      204.75      5.59 o 
  -7   0   4       25.94       31.46      2.32 o 
  -6   0   4       99.17       94.22      3.20 o 
  -5   0   4      107.17      100.83      3.04 o 
  -4   0   4       43.00       38.85      1.80 o 
  -3   0   4      627.75      714.23     14.16 o 
  -2   0   4     1270.10     1220.15     23.68 o 
  -1   0   4       21.67       21.06      1.46 o 
   0   0   4      355.13      358.08      8.25 o 
   1   0   4     1694.98     1531.63     30.90 o 
   2   0   4        8.54        3.96      0.76 o 
   3   0   4      135.92      123.43      1.61 o 
   4   0   4      593.05      563.80      5.34 o 
   5   0   4      265.28      232.86      2.84 o 
   6   0   4      360.90      367.53      4.31 o 
   7   0   4       55.04       50.44      1.41 o 
   8   0   4       43.62       47.23      1.59 o 
  -8   1   4        5.27        3.06      2.20 o 
  -7   1   4       67.55       59.27      3.09 o 
  -6   1   4      128.42      122.88      3.78 o 
  -5   1   4      116.78      100.39      3.13 o 
  -4   1   4      159.06      152.97      2.80 o 
  -3   1   4       30.07       29.89      1.32 o 
  -2   1   4     1267.28     1326.90     25.81 o 
  -1   1   4       39.91       46.25      1.07 o 
   0   1   4       66.09      106.52      1.79 o 
   1   1   4     1652.17     1435.35     31.27 o 
   2   1   4      108.47      150.23      1.94 o 
   3   1   4      185.52      236.57      2.94 o 
   4   1   4      164.28      152.82      2.10 o 
   5   1   4      246.78      265.39      3.13 o 
   6   1   4       66.53       74.93      1.46 o 
   7   1   4      289.09      279.52      3.49 o 
   8   1   4       27.93       23.15      1.15 o 
   9   1   4      234.03      232.34      7.25 o 
  -7   2   4        3.58        6.94      2.13 o 
  -6   2   4       65.35       62.45      2.94 o 
  -5   2   4       68.85       68.09      2.81 o 
  -4   2   4       64.06       61.88      1.56 o 
  -3   2   4     1348.08     1397.69     19.37 o 
  -2   2   4      279.11      261.85      3.96 o 
  -1   2   4      398.90      423.17      4.99 o 
   0   2   4      599.33      579.15     10.39 o 
   1   2   4      266.47      328.20      4.95 o 
   2   2   4      215.03      245.08      3.03 o 
   3   2   4     1093.09     1095.86     14.06 o 
   4   2   4       13.93        9.76      0.57 o 
   5   2   4      646.77      672.48      7.92 o 
   6   2   4      270.29      270.26      4.45 o 
   7   2   4      138.92      134.43      7.25 o 
   8   2   4       56.75       57.19      2.37 o 
   9   2   4       67.21       60.91      2.36 o 
  -7   3   4       98.00       89.64      3.65 o 
  -6   3   4        8.77        9.72      1.99 o 
  -5   3   4        4.78        1.94      1.45 o 
  -4   3   4      404.65      426.40      9.30 o 
  -3   3   4        0.08        1.49      0.73 o 
  -2   3   4     1126.20     1072.02     14.97 o 
  -1   3   4      463.34      475.97      5.61 o 
   0   3   4      402.15      411.59      5.99 o 
   1   3   4      466.93      415.51      8.14 o 
   2   3   4       15.83       14.40      0.79 o 
   3   3   4      258.00      231.54      2.92 o 
   4   3   4     1677.83     1816.04     26.10 o 
   5   3   4       33.02       32.12      1.06 o 
   6   3   4       97.51       94.02      2.16 o 
   7   3   4       62.68       66.50      1.99 o 
   8   3   4      130.74      126.59      3.18 o 
   9   3   4       54.25       48.55      2.09 o 
  -6   4   4        0.84        1.99      1.84 o 
  -5   4   4       73.55       74.73      3.30 o 
  -4   4   4        0.91        2.41      1.38 o 
  -3   4   4      796.43      751.90     10.81 o 
  -2   4   4       54.39       55.93      1.65 o 
  -1   4   4        9.70       14.10      0.86 o 
   0   4   4     2233.12     2162.84     55.91 o 
   1   4   4      339.96      382.95      5.72 o 
   2   4   4     2434.66     2446.28     27.66 o 
   3   4   4      598.69      636.09      7.45 o 
   4   4   4     1268.88     1330.43     15.24 o 
   5   4   4      247.01      234.49      5.11 o 
   6   4   4      236.95      235.48      7.93 o 
   7   4   4      413.09      391.95      6.18 o 
   8   4   4      234.40      229.93      4.77 o 
   9   4   4       82.56       81.44      2.51 o 
  -6   5   4        0.90        1.12      2.32 o 
  -5   5   4       16.76       14.23      2.27 o 
  -4   5   4      102.81      105.51      3.83 o 
  -3   5   4      189.99      176.54      4.75 o 
  -2   5   4      191.74      204.01      3.59 o 
  -1   5   4      470.83      432.43      9.16 o 
   0   5   4       14.88       13.87      0.94 o 
   1   5   4     2160.87     2251.92     31.11 o 
   2   5   4       41.81       29.82      1.63 o 
   3   5   4     4231.85     4499.74     61.53 o 
   4   5   4      897.90      892.97     10.42 o 
   5   5   4      603.61      659.46      8.53 o 
   6   5   4      439.30      404.44      6.24 o 
   7   5   4       60.49       61.84      2.06 o 
   8   5   4      470.18      469.93      9.91 o 
   9   5   4      138.88      141.57      3.23 o 
  -5   6   4        1.79        1.91      2.34 o 
  -4   6   4       31.03       36.46      2.94 o 
  -3   6   4      165.51      155.92      4.70 o 
  -2   6   4      216.90      197.55      4.36 o 
  -1   6   4       29.02       26.17      1.41 o 
   0   6   4       72.94       73.90      1.98 o 
   1   6   4       28.23       28.00      1.57 o 
   2   6   4     1285.12     1325.07     18.68 o 
   3   6   4     1568.05     1605.35     65.85 o 
   4   6   4      528.23      578.42      9.15 o 
   5   6   4     1605.60     1617.31     31.86 o 
   6   6   4      134.55      124.32      3.76 o 
   7   6   4      890.63      932.68     19.00 o 
   8   6   4       55.07       62.06      3.02 o 
   9   6   4      231.33      216.23      5.80 o 
  -4   7   4       76.06       59.35      3.60 o 
  -3   7   4       20.03       18.74      2.27 o 
  -2   7   4       13.72       16.78      1.96 o 
  -1   7   4       84.62       81.85      3.41 o 
   0   7   4      176.08      185.10      3.58 o 
   1   7   4        4.75        6.62      1.14 o 
   2   7   4       98.07      100.66      5.17 o 
   3   7   4       89.27       76.38      3.09 o 
   4   7   4       39.76       34.27      2.46 o 
   5   7   4       36.64       35.39      2.48 o 
   6   7   4      838.96      819.59     16.83 o 
   7   7   4       10.84       10.24      1.89 o 
   8   7   4      524.89      493.28     10.92 o 
   9   7   4      219.93      200.13      5.72 o 
  -3   8   4       68.93       68.88      3.69 o 
  -2   8   4       80.67       75.38      3.64 o 
  -1   8   4      109.42      112.29      4.07 o 
   0   8   4       98.51       92.98      3.60 o 
   2   8   4      676.48      675.71     14.40 o 
   3   8   4      454.21      453.28     10.14 o 
   4   8   4      186.99      201.10      5.40 o 
   5   8   4       13.29       19.57      2.11 o 
   6   8   4        3.36        7.93      1.91 o 
   7   8   4      117.63      113.88      4.02 o 
   8   8   4        9.39       13.13      2.25 o 
   9   8   4       79.74       75.73      3.64 o 
  -2   9   4       22.77       21.88      2.66 o 
  -1   9   4       29.84       26.34      2.67 o 
   0   9   4      142.77      156.02      4.93 o 
   1   9   4       42.04       35.39      2.60 o 
   2   9   4      158.92      149.83      4.77 o 
   3   9   4      318.10      304.47      7.53 o 
   4   9   4      321.47      339.73      8.07 o 
   5   9   4      283.35      282.99      6.99 o 
   6   9   4        2.46        1.07      2.01 o 
   7   9   4      335.42      307.95      7.67 o 
   8   9   4       80.53       67.22      3.27 o 
   9   9   4        2.95        4.11      2.25 o 
  -1  10   4       20.92       16.27      2.57 o 
   0  10   4       26.21       24.26      2.45 o 
   1  10   4      177.16      190.73      5.75 o 
   2  10   4       38.48       32.49      2.69 o 
   3  10   4      113.61      133.67      4.51 o 
   4  10   4      252.55      250.94      6.82 o 
   5  10   4        0.69        0.56      1.82 o 
   6  10   4      333.89      331.39      8.27 o 
   7  10   4       92.33       87.25      3.98 o 
   8  10   4      116.88      118.37      4.35 o 
   1  11   4        5.39        1.50      2.20 o 
   2  11   4       51.79       57.43      3.55 o 
   3  11   4       58.46       51.93      3.22 o 
   4  11   4       19.76       19.35      2.73 o 
   5  11   4       94.94       94.62      3.98 o 
   6  11   4        6.47        9.35      2.53 o 
   7  11   4      178.99      177.87      5.56 o 
  -5  -8   5       60.87       67.93      4.19 o 
  -4  -8   5        6.30        2.20      2.57 o 
  -3  -8   5        3.01        1.92      2.45 o 
  -2  -8   5       54.62       57.15      3.78 o 
  -1  -8   5        1.86       -2.74      2.25 o 
   0  -8   5        1.95        0.65      2.36 o 
  -7  -7   5       20.28       21.27      2.67 o 
  -6  -7   5      245.45      234.74      6.83 o 
  -5  -7   5        8.44        3.71      2.08 o 
  -4  -7   5       62.43       73.91      4.04 o 
  -3  -7   5      187.94      185.54      6.03 o 
  -2  -7   5       54.18       48.78      3.57 o 
  -1  -7   5       61.36       66.22      3.76 o 
   0  -7   5        5.36        2.76      2.31 o 
   1  -7   5       12.73       11.08      2.64 o 
   2  -7   5       33.51       40.43      3.55 o 
  -7  -6   5      307.03      269.83      7.22 o 
  -6  -6   5        5.28        2.60      2.03 o 
  -5  -6   5      232.05      236.43      6.66 o 
  -4  -6   5       31.93       35.97      2.83 o 
  -3  -6   5       34.17       42.00      3.29 o 
  -2  -6   5       85.22       87.91      3.98 o 
  -1  -6   5       62.26       65.37      3.55 o 
   0  -6   5       58.02       59.84      3.43 o 
   1  -6   5        1.75        3.86      2.20 o 
   2  -6   5       22.32       31.00      2.87 o 
   3  -6   5       22.20       26.32      2.80 o 
  -8  -5   5       56.02       53.94      3.23 o 
  -5  -5   5      140.17      134.05      4.56 o 
  -4  -5   5      570.61      542.83     12.36 o 
  -3  -5   5      690.78      661.15     14.70 o 
  -2  -5   5       10.56       10.24      2.17 o 
  -1  -5   5      249.18      263.10      7.03 o 
   0  -5   5       36.88       35.41      2.95 o 
   1  -5   5      630.83      604.53     13.56 o 
   2  -5   5      338.93      328.31      8.35 o 
   3  -5   5       17.03       14.40      2.41 o 
   4  -5   5       52.67       55.12      3.71 o 
  -8  -4   5        1.62        2.25      2.39 o 
  -7  -4   5        9.97        7.90      1.96 o 
  -6  -4   5        3.61        2.32      1.78 o 
  -5  -4   5        6.89        6.33      1.70 o 
  -4  -4   5     1011.20      988.51     20.89 o 
  -3  -4   5        2.77        5.17      1.84 o 
  -2  -4   5      860.86      933.57     19.92 o 
  -1  -4   5      226.09      224.31      6.19 o 
   0  -4   5      616.75      600.35     13.41 o 
   1  -4   5      436.41      408.39      9.70 o 
   2  -4   5       95.21       96.39      3.93 o 
   3  -4   5      297.48      287.80      7.53 o 
   4  -4   5       37.10       31.20      2.74 o 
   5  -4   5      148.77      158.05      5.37 o 
  -8  -3   5        0.41       -3.22      2.15 o 
  -7  -3   5      179.55      185.84      5.09 o 
  -6  -3   5        2.89        3.20      1.57 o 
  -5  -3   5       66.01       57.97      2.59 o 
  -4  -3   5        4.69        6.68      1.35 o 
  -3  -3   5      132.53      136.20      2.66 o 
  -2  -3   5      345.34      317.28      7.60 o 
  -1  -3   5      384.27      384.59      9.05 o 
   0  -3   5      202.86      210.64      5.73 o 
   1  -3   5      375.29      377.90      8.97 o 
   2  -3   5      625.78      538.72     12.04 o 
   3  -3   5      169.77      167.31      5.14 o 
   4  -3   5      262.62      252.27      6.82 o 
   5  -3   5      113.81      107.49      4.32 o 
   6  -3   5      116.65      122.32      4.74 o 
  -8  -2   5       43.67       53.36      2.08 o 
  -7  -2   5       15.38       18.33      1.41 o 
  -6  -2   5      359.23      369.50      5.15 o 
  -5  -2   5      533.92      595.67      7.63 o 
  -4  -2   5      254.51      293.08      3.97 o 
  -3  -2   5       59.11       51.24      1.55 o 
  -2  -2   5       17.60       24.10      1.34 o 
  -1  -2   5        0.96        1.38      1.42 o 
   0  -2   5      325.42      292.80      7.08 o 
   1  -2   5      561.07      518.15     11.50 o 
   2  -2   5        8.71        8.18      1.64 o 
   3  -2   5      201.71      207.02      5.63 o 
   4  -2   5      140.62      134.09      4.46 o 
   5  -2   5       85.93       86.83      3.74 o 
   6  -2   5      326.61      306.73      7.86 o 
   7  -2   5        0.56       -3.06      2.36 o 
  -8  -1   5       14.23       14.07      2.26 o 
  -7  -1   5      235.91      250.77      3.33 o 
  -6  -1   5      447.47      471.61     10.08 o 
  -5  -1   5      245.96      258.65      5.87 o 
  -4  -1   5     1071.34      985.60     19.47 o 
  -3  -1   5        8.10       11.06      1.35 o 
  -2  -1   5     2158.03     2428.17     24.88 o 
  -1  -1   5      649.22      636.56     16.91 o 
   0  -1   5     1503.05     1439.61     29.40 o 
   1  -1   5      468.18      415.47      9.32 o 
   2  -1   5      186.58      215.16      2.63 o 
   3  -1   5       29.65       28.03      2.04 o 
   4  -1   5       11.40       11.47      1.63 o 
   5  -1   5        8.63       10.10      1.99 o 
   6  -1   5       44.01       47.92      3.09 o 
   7  -1   5       39.05       36.07      2.83 o 
  -8   0   5       79.93       80.12      3.62 o 
  -7   0   5       47.33       54.39      2.95 o 
  -6   0   5       70.43       75.68      2.94 o 
  -5   0   5      568.88      532.92     11.08 o 
  -4   0   5       32.72       40.23      1.94 o 
  -3   0   5      848.64      915.13     18.02 o 
  -2   0   5     2763.06     2826.67     39.23 o 
  -1   0   5     3350.77     3349.97     46.43 o 
   0   0   5     2244.70     2015.77     40.60 o 
   1   0   5      441.07      461.42     10.00 o 
   2   0   5     1335.04     1379.33     19.37 o 
   3   0   5       64.23       63.41      1.22 o 
   4   0   5      819.21      807.00      8.30 o 
   5   0   5      279.96      287.76      3.72 o 
   6   0   5       53.25       56.63      2.83 o 
   7   0   5       72.33       74.38      3.60 o 
   8   0   5       29.72       27.63      2.78 o 
  -7   1   5       37.24       38.40      2.78 o 
  -6   1   5       10.35       10.85      1.75 o 
  -5   1   5        8.44        8.91      1.35 o 
  -4   1   5       43.05       37.94      1.34 o 
  -3   1   5       14.18        6.92      0.71 o 
  -2   1   5      906.45      832.15     17.48 o 
  -1   1   5      847.76      893.40     12.63 o 
   0   1   5     1230.10     1240.48     17.36 o 
   1   1   5     3983.34     3940.62     44.40 o 
   2   1   5      683.32      784.41      9.07 o 
   3   1   5     1840.46     1771.64     20.09 o 
   4   1   5      524.39      597.01      7.04 o 
   5   1   5      526.45      535.96      7.97 o 
   6   1   5     1064.07      989.48     14.48 o 
   7   1   5       39.90       37.02      1.60 o 
   8   1   5       51.86       56.22      3.34 o 
  -7   2   5       13.11       11.06      2.18 o 
  -6   2   5       72.61       74.16      3.16 o 
  -5   2   5        7.97        9.44      1.63 o 
  -4   2   5      135.27      137.38      3.87 o 
  -3   2   5      664.33      624.08      8.95 o 
  -2   2   5        0.20        2.13      0.74 o 
  -1   2   5      576.56      569.78     14.88 o 
   0   2   5      740.97      735.67      8.51 o 
   1   2   5        6.45        9.78      1.28 o 
   2   2   5      483.82      444.63      5.27 o 
   3   2   5      145.35      153.63      2.09 o 
   4   2   5      813.38      804.95      9.34 o 
   5   2   5      907.87      906.41     10.55 o 
   6   2   5        0.37        1.31      1.02 o 
   7   2   5      100.57       90.61      4.36 o 
   8   2   5       12.26       11.30      1.41 o 
   9   2   5       42.95       41.15      2.20 o 
  -7   3   5       32.32       38.47      3.16 o 
  -6   3   5       12.51       12.93      1.89 o 
  -5   3   5       38.25       36.89      2.60 o 
  -4   3   5        1.99        2.10      1.43 o 
  -3   3   5       65.84       58.00      1.59 o 
  -2   3   5      134.34      138.85      2.49 o 
  -1   3   5       21.78       29.21      0.84 o 
   0   3   5     1142.11     1179.25     13.48 o 
   1   3   5      920.70      940.71     25.39 o 
   2   3   5      239.60      264.69      3.29 o 
   3   3   5      348.79      367.28      8.13 o 
   4   3   5      227.41      219.76      2.89 o 
   5   3   5      677.14      640.99      7.60 o 
   6   3   5      964.32      923.13     23.61 o 
   7   3   5        0.25        0.85      1.06 o 
   8   3   5      299.13      284.38      4.93 o 
   9   3   5       79.94       80.63      2.53 o 
  -6   4   5       62.17       67.04      3.60 o 
  -5   4   5      111.60      110.33      3.98 o 
  -4   4   5      129.67      133.48      3.97 o 
  -3   4   5        6.96        8.76      1.02 o 
  -2   4   5      411.33      416.17      9.05 o 
  -1   4   5      336.82      333.67      5.84 o 
   0   4   5       39.94       40.91      2.15 o 
   1   4   5       23.60       19.39      2.46 o 
   2   4   5      115.48      121.62      1.77 o 
   3   4   5       54.16       57.62      1.28 o 
   4   4   5      427.58      421.29      5.13 o 
   5   4   5      888.96      908.52     11.91 o 
   6   4   5       19.79       24.63      1.12 o 
   7   4   5       13.25       16.62      1.24 o 
   8   4   5      249.81      250.63      4.48 o 
   9   4   5      102.19      104.83      3.11 o 
  -5   5   5       53.72       56.63      3.08 o 
  -4   5   5        0.86       -0.68      1.78 o 
  -3   5   5      287.61      278.89      6.68 o 
  -2   5   5      486.01      513.40      8.05 o 
  -1   5   5      920.18      910.79     13.01 o 
   0   5   5      257.41      249.63     10.61 o 
   1   5   5       79.86       95.54      2.46 o 
   2   5   5      550.90      569.45     12.23 o 
   3   5   5       86.72       81.61      2.44 o 
   4   5   5       10.11        6.99      0.68 o 
   5   5   5      482.11      481.06      5.92 o 
   6   5   5       18.73       12.93      0.92 o 
   7   5   5       26.81       26.27      1.47 o 
   8   5   5       12.38        8.92      1.30 o 
   9   5   5       85.85       89.59      2.66 o 
  -5   6   5        0.46        1.33      2.32 o 
  -4   6   5        8.64       10.24      2.25 o 
  -3   6   5       91.14       92.54      3.48 o 
  -2   6   5       68.36       68.61      2.93 o 
  -1   6   5      597.96      591.14      9.29 o 
   0   6   5        9.90       13.11      1.18 o 
   1   6   5      983.08     1028.69     21.56 o 
   2   6   5       20.16       12.54      2.28 o 
   3   6   5      490.06      508.05      7.66 o 
   4   6   5      705.38      677.65      9.95 o 
   5   6   5       53.65       65.41      7.36 o 
   6   6   5      572.27      607.26      9.05 o 
   7   6   5       57.89       59.19      2.83 o 
   8   6   5       56.11       52.69      2.08 o 
   9   6   5       67.77       69.14      3.34 o 
  -4   7   5       31.49       20.38      2.71 o 
  -3   7   5       39.65       36.89      3.04 o 
  -2   7   5       12.99       13.79      1.42 o 
  -1   7   5        7.25        6.62      1.35 o 
   0   7   5      287.88      284.19      4.83 o 
   1   7   5        9.89        5.21      1.18 o 
   2   7   5      614.27      636.02     13.46 o 
   3   7   5      486.47      456.18      7.10 o 
   4   7   5      119.05      125.65      2.85 o 
   5   7   5      706.07      764.36     15.78 o 
   6   7   5       53.23       46.80      2.71 o 
   7   7   5      169.18      176.24      4.95 o 
   8   7   5      263.77      256.94      6.55 o 
   9   7   5       19.94       22.55      2.39 o 
  -3   8   5       20.35       13.06      2.55 o 
  -2   8   5        6.53        4.98      2.22 o 
  -1   8   5        6.54        8.20      2.15 o 
   0   8   5        2.46        0.69      1.34 o 
   1   8   5      100.50      104.31      3.67 o 
   2   8   5      238.58      238.18      4.37 o 
   3   8   5       18.93       19.71      1.97 o 
   4   8   5     1130.77     1128.46     22.88 o 
   5   8   5      129.01      136.11      4.28 o 
   7   8   5      108.54      117.57      4.09 o 
   8   8   5      145.61      125.31      4.35 o 
   9   8   5      236.02      231.66      6.40 o 
  -2   9   5        9.11        6.82      2.43 o 
  -1   9   5        8.13        7.41      2.34 o 
   0   9   5        3.46        0.54      2.06 o 
   1   9   5       55.87       58.51      3.32 o 
   2   9   5       14.76       13.51      2.18 o 
   3   9   5      126.32      118.72      4.09 o 
   4   9   5      147.90      142.02      4.61 o 
   6   9   5       17.26       12.62      2.17 o 
   7   9   5      259.79      244.25      6.54 o 
   8   9   5      178.63      175.88      5.38 o 
   0  10   5       88.04       97.86      4.30 o 
   1  10   5       51.47       50.27      3.34 o 
   2  10   5       22.80       25.22      2.31 o 
   3  10   5       79.93       77.72      3.79 o 
   4  10   5       19.66       19.87      2.50 o 
   5  10   5        2.16        1.99      2.18 o 
   6  10   5       48.79       43.68      2.94 o 
   7  10   5       25.75       31.65      2.78 o 
   8  10   5      118.41      116.00      4.56 o 
   1  11   5       11.79       14.42      2.50 o 
   2  11   5       31.25       33.99      2.92 o 
   3  11   5       41.15       48.95      3.44 o 
   4  11   5      108.21      106.56      4.51 o 
   5  11   5        0.66        0.28      2.31 o 
   6  11   5       73.20       64.30      3.48 o 
  -3  -8   6        8.76        4.40      2.67 o 
  -5  -7   6       21.32       13.86      2.57 o 
  -4  -7   6       20.25       15.68      2.92 o 
  -3  -7   6       79.09       91.81      4.25 o 
  -2  -7   6       12.58        9.37      2.64 o 
  -1  -7   6       82.33       88.61      4.37 o 
   0  -7   6       79.00       81.50      4.32 o 
   1  -7   6       15.69       15.14      2.73 o 
  -6  -6   6        4.18       10.07      2.34 o 
  -5  -6   6       22.60       22.07      2.78 o 
  -4  -6   6        1.22       -1.36      2.31 o 
  -3  -6   6      147.64      156.63      5.58 o 
  -2  -6   6       25.77       25.97      2.90 o 
  -1  -6   6       16.41       15.54      2.59 o 
   0  -6   6        9.40       12.11      2.53 o 
   1  -6   6       23.84       20.05      2.69 o 
   2  -6   6       65.90       65.56      3.98 o 
  -7  -5   6      114.81       97.09      3.97 o 
  -6  -5   6       39.71       34.43      3.02 o 
  -5  -5   6       48.43       48.59      3.34 o 
  -4  -5   6      278.70      271.34      7.43 o 
  -3  -5   6       17.98       11.45      2.39 o 
  -2  -5   6      206.82      214.40      6.36 o 
  -1  -5   6       11.87        8.55      2.25 o 
   0  -5   6        9.60       13.46      2.34 o 
   1  -5   6      110.57      111.03      4.44 o 
   2  -5   6      196.37      196.25      6.10 o 
   3  -5   6        7.06        5.12      2.38 o 
   4  -5   6       52.20       51.24      3.83 o 
  -6  -4   6      201.38      186.10      5.42 o 
  -5  -4   6       78.63       73.34      3.48 o 
  -4  -4   6      170.75      194.54      5.73 o 
  -3  -4   6      333.72      351.03      8.79 o 
  -2  -4   6       17.37       15.03      2.39 o 
  -1  -4   6      113.45      116.24      4.44 o 
   0  -4   6        4.32        6.69      2.10 o 
   1  -4   6       67.43       67.76      3.36 o 
   2  -4   6        2.41        0.61      2.13 o 
   3  -4   6       72.00       68.84      3.78 o 
   4  -4   6       28.57       20.99      2.71 o 
   5  -4   6        6.97        6.19      2.62 o 
  -7  -3   6       88.76       95.78      3.85 o 
  -5  -3   6      518.05      478.55     10.92 o 
  -4  -3   6      606.49      580.77     13.00 o 
  -3  -3   6       42.73       44.81      2.97 o 
  -2  -3   6      662.40      686.34     15.17 o 
  -1  -3   6      138.10      154.62      4.98 o 
   0  -3   6      722.72      720.61     15.82 o 
   1  -3   6     1256.91     1201.24     25.22 o 
   2  -3   6      108.52       93.15      3.86 o 
   3  -3   6      303.15      309.91      7.97 o 
   4  -3   6       17.41       19.47      2.53 o 
   5  -3   6        1.56        5.85      2.39 o 
   6  -3   6        7.39        8.97      2.67 o 
  -7  -2   6        7.84       10.59      1.91 o 
  -6  -2   6        2.31        2.62      1.09 o 
  -5  -2   6      343.51      357.33      4.90 o 
  -4  -2   6        2.00        2.04      1.54 o 
  -3  -2   6      635.20      677.16     14.73 o 
  -2  -2   6      184.18      183.39      5.26 o 
  -1  -2   6      214.65      214.78      5.85 o 
   0  -2   6     1057.62     1018.92     21.51 o 
   1  -2   6       68.18       79.80      3.23 o 
   2  -2   6      772.87      702.09     15.26 o 
   3  -2   6       48.59       40.02      2.97 o 
   4  -2   6      370.19      345.76      8.56 o 
   5  -2   6       42.14       49.65      3.36 o 
   6  -2   6        0.55        3.69      2.25 o 
  -7  -1   6        1.16        0.56      1.26 o 
  -6  -1   6       76.18       79.68      1.97 o 
  -5  -1   6        6.76        8.09      1.52 o 
  -4  -1   6       34.26       41.92      1.01 o 
  -3  -1   6        0.76        2.19      0.57 o 
  -2  -1   6      118.55      110.13      3.67 o 
  -1  -1   6      117.99      132.72      4.16 o 
   0  -1   6      100.45      102.96      3.58 o 
   1  -1   6      287.49      265.52      6.62 o 
   2  -1   6       64.78       57.20      2.81 o 
   3  -1   6      288.74      258.23      6.59 o 
   4  -1   6      494.74      509.29     11.47 o 
   5  -1   6       82.16       93.31      3.83 o 
   6  -1   6      170.08      160.16      5.19 o 
   7  -1   6        2.92       -0.45      2.31 o 
  -7   0   6       75.18       69.21      3.22 o 
  -6   0   6       87.73       85.41      3.18 o 
  -5   0   6       46.09       40.93      2.13 o 
  -4   0   6      168.67      167.73      4.05 o 
  -3   0   6        7.61       13.65      1.36 o 
  -2   0   6       31.21       19.84      0.97 o 
  -1   0   6       34.16       39.00      1.14 o 
   0   0   6      575.64      527.63     11.48 o 
   1   0   6      273.97      280.27      6.66 o 
   2   0   6       61.30       59.65      2.55 o 
   3   0   6      212.83      210.89      3.60 o 
   4   0   6       99.32       98.40      2.17 o 
   5   0   6      424.38      414.14      9.58 o 
   6   0   6       43.65       43.57      2.99 o 
   7   0   6      353.29      348.55      8.77 o 
  -7   1   6       73.16       80.03      3.62 o 
  -6   1   6       27.72       28.65      2.38 o 
  -5   1   6      246.53      231.03      5.56 o 
  -4   1   6       16.28       18.24      1.01 o 
  -3   1   6     1193.09     1160.19     19.76 o 
  -2   1   6        6.14        8.28      1.31 o 
  -1   1   6        0.38       -0.26      0.54 o 
   0   1   6      262.90      259.24      3.97 o 
   1   1   6      216.59      216.87      2.77 o 
   2   1   6       27.19       22.11      1.15 o 
   3   1   6      244.08      216.83      2.85 o 
   4   1   6       79.30       85.54      1.99 o 
   5   1   6        6.53        7.50      1.70 o 
   6   1   6      157.78      161.49      4.84 o 
   7   1   6      144.77      130.57      4.33 o 
   8   1   6       81.12       83.72      3.97 o 
  -7   2   6        1.36        1.94      2.01 o 
  -6   2   6      109.74      111.52      3.83 o 
  -5   2   6        3.78        7.99      1.61 o 
  -4   2   6      515.10      540.33      7.96 o 
  -3   2   6      262.20      256.86      4.10 o 
  -2   2   6      318.15      303.81      3.83 o 
  -1   2   6      429.87      402.88      5.26 o 
   0   2   6      132.60      151.98      2.09 o 
   1   2   6      805.29      751.07      8.72 o 
   2   2   6       81.95       73.00      1.30 o 
   3   2   6      317.66      332.51      4.11 o 
   4   2   6      236.74      248.38      3.24 o 
   5   2   6        0.59        1.55      0.75 o 
   6   2   6       35.19       31.62      1.61 o 
   7   2   6       10.17       14.52      2.06 o 
   8   2   6        4.34        3.60      2.10 o 
  -6   3   6       16.24       20.76      2.29 o 
  -5   3   6       52.27       60.23      3.01 o 
  -4   3   6        1.77        2.59      1.47 o 
  -3   3   6      188.09      176.07      3.09 o 
  -2   3   6      588.74      586.63     14.97 o 
  -1   3   6      256.79      278.27      4.33 o 
   0   3   6     2756.45     2693.12     30.42 o 
   1   3   6      109.75      142.57      1.99 o 
   2   3   6     1955.82     1969.90     24.82 o 
   3   3   6      653.58      664.38      7.80 o 
   4   3   6      512.24      504.51      6.06 o 
   5   3   6      713.98      687.43      8.75 o 
   6   3   6      250.71      268.41      6.20 o 
   7   3   6      253.41      256.72      4.46 o 
   8   3   6       63.31       66.33      2.26 o 
   9   3   6        0.03        3.32      2.18 o 
  -6   4   6        2.39        4.67      2.22 o 
  -5   4   6       16.55       15.92      1.99 o 
  -4   4   6      121.43      121.61      3.98 o 
  -3   4   6       69.45       76.39      1.97 o 
  -2   4   6       11.14       11.31      0.98 o 
  -1   4   6      888.51      874.25     12.43 o 
   0   4   6        7.47        7.85      0.91 o 
   1   4   6      833.14      814.41     15.14 o 
   2   4   6      864.58      821.47      9.56 o 
   3   4   6     1247.44     1250.54     14.35 o 
   4   4   6      918.40      938.92     12.22 o 
   5   4   6       46.97       59.62      1.49 o 
   6   4   6      543.79      540.81      7.38 o 
   7   4   6        4.79        8.91      3.33 o 
   8   4   6      229.62      222.03      4.12 o 
   9   4   6       67.40       72.52      2.56 o 
  -5   5   6        0.22       -0.12      2.06 o 
  -4   5   6       56.33       58.48      3.13 o 
  -3   5   6       11.20       11.11      1.70 o 
  -2   5   6       11.25        8.63      1.15 o 
  -1   5   6      151.07      154.61      2.97 o 
   0   5   6      156.21      168.85      3.10 o 
   1   5   6        2.15        0.54      0.85 o 
   2   5   6      411.83      417.46      6.36 o 
   3   5   6      406.52      421.31      5.17 o 
   4   5   6      155.92      145.01      2.21 o 
   5   5   6     1348.89     1371.25     15.83 o 
   6   5   6       33.49       35.69      1.37 o 
   7   5   6     1212.66     1206.46     17.35 o 
   8   5   6      174.05      170.02      3.50 o 
   9   5   6       33.18       34.54      1.95 o 
  -4   6   6        7.51        5.23      2.22 o 
  -3   6   6       70.64       70.12      3.34 o 
  -2   6   6       83.47       88.18      2.32 o 
  -1   6   6        3.84        4.91      1.16 o 
   0   6   6      107.93       95.20      2.35 o 
   1   6   6      102.75      106.43      2.41 o 
   2   6   6       47.68       47.50      1.81 o 
   3   6   6      209.81      215.62      3.81 o 
   4   6   6      174.23      183.20      5.11 o 
   5   6   6      129.91      128.87      2.16 o 
   6   6   6      126.73      137.29      2.37 o 
   7   6   6      199.61      198.82      4.76 o 
   8   6   6      130.80      133.01      3.02 o 
   9   6   6      196.69      213.42      6.44 o 
  -4   7   6       46.10       39.45      3.06 o 
  -3   7   6      143.50      150.97      5.02 o 
  -2   7   6       95.76       94.10      2.65 o 
  -1   7   6      100.83      101.81      2.66 o 
   0   7   6        0.40       -0.52      1.96 o 
   1   7   6      359.49      353.32      7.26 o 
   2   7   6      405.36      410.82      6.53 o 
   3   7   6      138.49      137.75      3.01 o 
   4   7   6      230.79      239.39      4.26 o 
   5   7   6       16.27       16.23      1.41 o 
   6   7   6      195.14      191.94      3.78 o 
   7   7   6       52.14       53.06      2.90 o 
   8   7   6       47.65       54.28      3.20 o 
   9   7   6        8.54        9.46      2.38 o 
  -3   8   6        0.61        1.01      2.34 o 
  -2   8   6       42.66       41.14      3.34 o 
  -1   8   6        4.31        1.51      1.48 o 
   0   8   6      179.30      183.90      3.91 o 
   1   8   6      149.39      142.72      3.32 o 
   2   8   6      226.78      231.80      9.01 o 
   3   8   6      135.79      134.15      3.11 o 
   4   8   6       37.57       32.65      1.77 o 
   5   8   6      433.74      432.03     14.80 o 
   6   8   6      183.58      190.82      5.37 o 
   7   8   6      144.24      125.03      4.26 o 
   8   8   6       89.05       96.93      3.91 o 
   9   8   6        7.69        8.97      2.27 o 
  -2   9   6        0.15       -2.04      2.08 o 
  -1   9   6       23.07       30.38      2.80 o 
   0   9   6        0.10       -3.13      2.13 o 
   1   9   6      292.78      294.81      5.29 o 
   2   9   6       43.08       40.68      2.92 o 
   3   9   6       64.83       79.84      3.64 o 
   4   9   6       37.37       38.96      2.73 o 
   5   9   6       86.58       73.37      3.50 o 
   6   9   6      192.90      181.01      5.37 o 
   7   9   6      156.82      167.33      5.07 o 
   8   9   6        2.15        2.78      1.91 o 
   0  10   6       51.64       52.69      3.67 o 
   1  10   6       81.27       84.05      3.90 o 
   2  10   6       30.54       34.71      2.78 o 
   3  10   6       80.80       77.81      3.78 o 
   4  10   6       31.12       33.21      2.76 o 
   5  10   6      126.52      123.65      4.33 o 
   6  10   6       12.38       20.87      2.45 o 
   7  10   6       72.63       83.09      3.90 o 
   2  11   6       11.37       11.19      2.57 o 
   3  11   6        5.86        5.84      2.36 o 
   4  11   6      126.80      135.35      5.05 o 
   5  11   6        4.56        3.91      2.43 o 
   6  11   6      156.47      157.30      5.38 o 
  -3  -7   7        1.12       -3.39      2.53 o 
  -2  -7   7       60.56       71.88      4.40 o 
  -1  -7   7        0.48       -3.70      2.46 o 
  -5  -6   7       84.84       95.09      4.42 o 
  -4  -6   7        6.79       10.50      2.88 o 
  -3  -6   7      232.51      231.09      7.20 o 
  -2  -6   7       35.24       37.26      3.32 o 
  -1  -6   7      112.72      121.31      5.12 o 
   0  -6   7       36.81       39.88      3.37 o 
   1  -6   7        7.35        7.24      2.67 o 
  -6  -5   7       20.13       17.02      2.60 o 
  -5  -5   7        6.26       10.22      2.59 o 
  -4  -5   7      130.08      133.53      5.30 o 
  -3  -5   7      107.98       98.89      4.68 o 
  -2  -5   7      146.79      148.94      5.51 o 
  -1  -5   7      132.93      129.47      5.03 o 
   0  -5   7       74.51       72.99      4.02 o 
   1  -5   7      161.21      161.67      5.56 o 
   2  -5   7       82.56       90.41      4.47 o 
   3  -5   7       37.30       43.47      3.71 o 
  -6  -4   7        1.46        3.50      1.97 o 
  -5  -4   7        3.79       -1.78      2.04 o 
  -4  -4   7       23.66       26.88      2.76 o 
  -3  -4   7       10.37        9.89      2.45 o 
  -2  -4   7      112.21      108.88      4.58 o 
  -1  -4   7       32.78       33.71      2.92 o 
   0  -4   7       38.99       35.81      2.85 o 
   1  -4   7       14.65       13.79      2.50 o 
   2  -4   7      221.36      231.54      6.83 o 
   3  -4   7        6.28        3.62      2.43 o 
   4  -4   7       23.38       20.08      2.88 o 
  -7  -3   7        8.99        6.52      1.77 o 
  -6  -3   7       50.10       41.30      2.83 o 
  -5  -3   7      186.66      175.81      5.37 o 
  -4  -3   7       32.47       21.41      2.43 o 
  -3  -3   7      101.47      105.63      4.33 o 
  -2  -3   7       29.37       34.75      2.83 o 
  -1  -3   7       34.27       36.84      2.80 o 
   0  -3   7      132.79      141.64      4.93 o 
   1  -3   7      537.58      534.27     12.41 o 
   2  -3   7      153.97      138.40      4.89 o 
   3  -3   7      141.49      115.58      4.56 o 
   4  -3   7        8.76        9.11      2.45 o 
   5  -3   7       31.45       31.55      3.16 o 
  -6  -2   7       36.18       33.14      2.46 o 
  -5  -2   7        6.87       11.78      1.89 o 
  -4  -2   7      182.61      178.16      5.42 o 
  -3  -2   7      192.66      210.73      6.01 o 
  -2  -2   7      352.07      367.55      9.07 o 
  -1  -2   7       77.26      141.95      4.86 o 
   0  -2   7      175.36      188.32      5.66 o 
   1  -2   7        3.21        2.18      1.96 o 
   2  -2   7       12.67       11.69      2.13 o 
   3  -2   7        8.70       15.80      2.24 o 
   4  -2   7       50.63       54.37      3.46 o 
   5  -2   7        2.94        1.70      2.31 o 
   6  -2   7        1.88        2.36      2.48 o 
  -7  -1   7       57.02       55.20      1.89 o 
  -5  -1   7      225.92      190.24      5.26 o 
  -4  -1   7       24.94       29.01      2.50 o 
  -3  -1   7      379.22      426.40     10.01 o 
  -2  -1   7      225.30      223.26      6.10 o 
  -1  -1   7     1021.37      996.53     21.17 o 
   0  -1   7     1780.39     1697.00     34.90 o 
   1  -1   7       13.53       25.12      2.20 o 
   2  -1   7      518.21      492.43     11.20 o 
   3  -1   7        2.31        2.64      1.87 o 
   4  -1   7       68.11       65.77      3.41 o 
   5  -1   7      196.79      212.14      6.19 o 
   6  -1   7        7.98       11.12      2.45 o 
  -7   0   7        1.12        2.45      1.84 o 
  -6   0   7      156.21      145.31      4.23 o 
  -5   0   7        0.39       -1.63      1.31 o 
  -4   0   7      229.42      229.13      3.95 o 
  -3   0   7       85.93       71.35      1.82 o 
  -2   0   7      479.95      483.70     10.98 o 
  -1   0   7      376.03      318.86      7.76 o 
   0   0   7      184.89      214.62      5.66 o 
   1   0   7      814.98      823.57     17.48 o 
   2   0   7      139.33      139.54      4.19 o 
   3   0   7      681.52      629.90      9.41 o 
   4   0   7      149.43      154.26      3.33 o 
   5   0   7       17.39       19.45      2.24 o 
   6   0   7       12.69       14.38      2.29 o 
   7   0   7        1.09       -0.52      2.29 o 
  -6   1   7        1.31        0.94      1.70 o 
  -5   1   7       28.93       26.57      2.11 o 
  -4   1   7       13.07       10.72      1.02 o 
  -3   1   7      255.75      237.71      3.23 o 
  -2   1   7        4.38        5.45      1.98 o 
  -1   1   7      456.20      416.49      9.40 o 
   0   1   7      287.28      284.17      4.62 o 
   1   1   7       94.00       93.84      2.46 o 
   2   1   7      460.30      430.37      6.59 o 
   3   1   7      196.95      214.94      3.68 o 
   4   1   7      423.64      429.32      6.64 o 
   5   1   7      419.47      400.36      9.32 o 
   6   1   7       25.67       24.19      2.25 o 
   7   1   7       41.30       42.59      3.16 o 
  -6   2   7       23.98       24.15      2.36 o 
  -5   2   7        0.85        2.06      1.70 o 
  -4   2   7       13.73       14.24      1.10 o 
  -3   2   7        0.34       -0.25      1.31 o 
  -2   2   7      111.37      108.35      2.15 o 
  -1   2   7      287.45      298.89      3.81 o 
   0   2   7       65.87       88.10      1.51 o 
   1   2   7      226.04      222.34      3.30 o 
   2   2   7       79.33       92.02      1.98 o 
   3   2   7      283.32      288.82      6.33 o 
   4   2   7      687.18      637.42      9.42 o 
   5   2   7        7.68        5.84      1.01 o 
   6   2   7      509.55      504.66     11.36 o 
   7   2   7       26.21       31.14      2.52 o 
   8   2   7       60.16       56.14      3.48 o 
  -6   3   7       42.04       35.44      2.64 o 
  -5   3   7       48.62       42.28      2.76 o 
  -4   3   7      273.48      255.80      4.31 o 
  -3   3   7        1.51        1.15      1.04 o 
  -2   3   7      127.78      124.08      3.87 o 
  -1   3   7       40.71       44.57      1.47 o 
   0   3   7       36.00       34.88      2.17 o 
   1   3   7       28.56       41.88      1.03 o 
   2   3   7        5.77        8.62      0.66 o 
   3   3   7      113.14      119.33      1.88 o 
   4   3   7       48.57       41.69      1.87 o 
   5   3   7      297.74      313.50      5.06 o 
   6   3   7      379.92      376.22      8.72 o 
   7   3   7       45.53       43.47      2.87 o 
   8   3   7      149.37      159.45      5.05 o 
  -5   4   7       61.73       60.70      3.29 o 
  -4   4   7      134.22      144.40      4.35 o 
  -3   4   7      369.54      371.46      5.86 o 
  -2   4   7      172.76      167.21      3.09 o 
  -1   4   7      277.78      276.29      4.46 o 
   0   4   7      273.23      269.37      6.33 o 
   1   4   7      109.49      116.66      2.47 o 
   2   4   7      296.37      283.02      5.52 o 
   3   4   7       89.47       83.17      1.51 o 
   4   4   7       26.66       23.13      1.13 o 
   5   4   7       25.66       29.26      1.22 o 
   6   4   7       69.64       68.10      3.11 o 
   7   4   7       36.72       35.41      2.62 o 
   8   4   7       22.28       20.78      2.29 o 
  -5   5   7       11.85       19.31      2.50 o 
  -4   5   7       19.47       20.36      2.34 o 
  -3   5   7      218.23      212.66      6.95 o 
  -2   5   7      144.14      133.98      2.84 o 
  -1   5   7      719.70      714.47     10.42 o 
   0   5   7      194.52      200.42      5.05 o 
   1   5   7      785.05      776.83     13.45 o 
   2   5   7      309.93      302.88      4.86 o 
   3   5   7      403.28      390.00      6.49 o 
   4   5   7     1454.23     1488.55     17.12 o 
   5   5   7       44.58       47.76      1.42 o 
   6   5   7       61.32       62.01      1.95 o 
   7   5   7       61.28       64.78      2.20 o 
   8   5   7        4.09        2.65      1.33 o 
   9   5   7       41.39       45.76      3.32 o 
  -4   6   7       12.49       10.92      2.34 o 
  -3   6   7        1.24        1.19      1.91 o 
  -2   6   7       63.87       72.11      3.32 o 
  -1   6   7      141.51      137.52      2.92 o 
   0   6   7       34.45       34.45      1.75 o 
   1   6   7      305.03      286.91      6.83 o 
   2   6   7      142.24      136.27      4.45 o 
   3   6   7     1145.35     1192.05     16.97 o 
   4   6   7       66.51       63.53      2.05 o 
   5   6   7      246.86      250.04      4.33 o 
   6   6   7        6.93        8.37      1.66 o 
   7   6   7      144.27      121.86      2.82 o 
   8   6   7      235.16      260.31     13.20 o 
   9   6   7        0.21        0.34      1.41 o 
  -3   7   7        5.26        6.31      2.22 o 
  -2   7   7       17.06       13.48      2.04 o 
  -1   7   7       13.52       15.11      1.60 o 
   0   7   7        1.58        2.17      1.25 o 
   1   7   7        3.78        4.91      1.27 o 
   2   7   7      119.00      117.16      2.76 o 
   3   7   7       44.74       47.52      2.53 o 
   4   7   7      691.49      699.16     10.42 o 
   5   7   7       62.90       61.42      2.16 o 
   6   7   7      409.78      377.14      6.21 o 
   7   7   7      303.73      315.60      8.32 o 
   8   7   7       28.91       29.87      1.66 o 
  -2   8   7       11.06       10.85      2.41 o 
  -1   8   7       10.23       10.14      1.51 o 
   0   8   7        6.80        6.71      1.49 o 
   1   8   7       14.03       16.50      1.53 o 
   2   8   7      103.93      109.85      2.76 o 
   3   8   7      218.70      213.55      5.48 o 
   4   8   7       10.42       11.52      1.53 o 
   5   8   7        7.08        6.45      1.34 o 
   6   8   7      200.11      209.87      4.16 o 
   7   8   7      128.41      137.81      4.58 o 
   8   8   7      188.47      194.89      5.68 o 
  -1   9   7        0.47        0.88      1.54 o 
   0   9   7       40.32       37.96      2.15 o 
   1   9   7       36.72       37.07      2.07 o 
   2   9   7       10.71        8.62      1.53 o 
   3   9   7      251.63      238.40      5.94 o 
   4   9   7        6.42        7.04      1.79 o 
   5   9   7       25.74       25.71      1.85 o 
   6   9   7       50.23       48.12      3.20 o 
   7   9   7       34.14       31.62      2.71 o 
   8   9   7       29.37       26.93      2.87 o 
   0  10   7        0.43        2.81      2.41 o 
   1  10   7        8.27       11.33      2.31 o 
   2  10   7       71.23       76.87      3.79 o 
   3  10   7       15.99       13.51      2.38 o 
   4  10   7      115.28      124.35      4.74 o 
   5  10   7       49.18       43.89      3.30 o 
   6  10   7       37.38       42.45      3.27 o 
   7  10   7       82.06       78.88      3.98 o 
   3  11   7       34.04       40.53      3.43 o 
   4  11   7       11.73       10.92      2.48 o 
   5  11   7       43.82       50.27      3.62 o 
  -3  -6   8        3.22        2.18      2.81 o 
  -2  -6   8        0.13        3.09      2.69 o 
  -1  -6   8        0.59       -1.38      2.67 o 
  -5  -5   8       90.20       91.60      4.77 o 
  -4  -5   8       12.34       16.87      3.01 o 
  -3  -5   8      119.42      127.50      5.47 o 
  -2  -5   8        1.91       -0.14      2.62 o 
  -1  -5   8       34.62       39.67      3.51 o 
   0  -5   8       39.43       55.95      4.04 o 
   1  -5   8       44.34       46.89      3.91 o 
  -5  -4   8       11.14       14.65      2.66 o 
  -4  -4   8      270.00      270.60      7.90 o 
  -3  -4   8       48.13       51.94      3.98 o 
  -2  -4   8      131.70      147.61      5.72 o 
  -1  -4   8      122.75      158.90      5.75 o 
   0  -4   8       58.95       72.01      4.12 o 
   1  -4   8      247.66      248.34      7.27 o 
   2  -4   8        1.63        2.85      2.55 o 
   3  -4   8       38.95       42.12      3.43 o 
  -6  -3   8        0.47       -0.98      2.08 o 
  -5  -3   8       27.94       31.39      2.81 o 
  -4  -3   8       83.88       82.55      4.12 o 
  -3  -3   8       97.22      100.97      4.60 o 
  -2  -3   8      246.71      271.55      7.74 o 
  -1  -3   8        9.26       11.83      2.50 o 
   0  -3   8      292.78      289.92      7.90 o 
   1  -3   8       48.64       50.18      3.60 o 
   2  -3   8       77.17       78.88      4.14 o 
   3  -3   8      128.08      122.50      4.91 o 
   4  -3   8        5.31        4.16      2.25 o 
  -6  -2   8       19.84       15.92      2.04 o 
  -5  -2   8       46.47       43.13      3.04 o 
  -4  -2   8        3.02        1.01      1.99 o 
  -3  -2   8       44.12       42.17      3.27 o 
  -2  -2   8       10.41        7.22      2.24 o 
  -1  -2   8       26.58       26.01      2.62 o 
   0  -2   8       27.67       24.38      2.53 o 
   1  -2   8      142.15      142.30      5.00 o 
   2  -2   8       16.23       12.65      2.39 o 
   3  -2   8        4.64        1.92      2.24 o 
   4  -2   8       99.66      102.45      4.47 o 
   5  -2   8        4.11        4.25      2.52 o 
  -5  -1   8       14.72       14.84      1.99 o 
  -4  -1   8      148.68      138.77      4.70 o 
  -3  -1   8        3.41        1.50      1.89 o 
  -2  -1   8        0.63        2.29      1.94 o 
  -1  -1   8      113.22      111.63      4.47 o 
   0  -1   8      431.69      386.37      9.39 o 
   1  -1   8       40.45       40.44      3.06 o 
   2  -1   8      175.25      155.29      4.96 o 
   3  -1   8       50.35       59.79      3.37 o 
   4  -1   8        2.12        4.74      2.20 o 
   5  -1   8      121.44      115.56      4.72 o 
   6  -1   8       61.89       55.93      3.83 o 
  -5   0   8       69.18       62.73      2.59 o 
  -4   0   8       30.81       30.64      2.32 o 
  -3   0   8       12.44        9.42      1.97 o 
  -2   0   8       12.54       15.22      2.06 o 
  -1   0   8        3.46        5.40      1.78 o 
   0   0   8       18.91       19.21      2.03 o 
   1   0   8        5.04        7.04      1.75 o 
   2   0   8       46.76       47.82      2.81 o 
   3   0   8      148.52      164.95      3.29 o 
   4   0   8       34.67       33.34      1.65 o 
   5   0   8        0.37        0.86      1.78 o 
   6   0   8       10.92        8.97      2.32 o 
  -6   1   8       63.06       70.21      3.09 o 
  -5   1   8        2.73        2.97      1.42 o 
  -4   1   8       95.66       89.08      3.08 o 
  -3   1   8       30.88       32.56      2.24 o 
  -2   1   8      142.49      138.20      2.92 o 
  -1   1   8     1134.03     1077.35     29.07 o 
   0   1   8       17.46       15.72      1.20 o 
   1   1   8      314.13      301.26      4.98 o 
   2   1   8       24.66       33.05      1.56 o 
   3   1   8        2.99        3.80      1.00 o 
   4   1   8      127.30      113.12      2.93 o 
   5   1   8       97.97      109.83      4.05 o 
   6   1   8       31.70       30.25      2.55 o 
   7   1   8       75.96       76.20      3.67 o 
  -6   2   8        0.08       -1.54      1.82 o 
  -5   2   8      103.18       95.62      3.37 o 
  -4   2   8       35.31       37.86      1.70 o 
  -3   2   8       72.76       66.25      1.81 o 
  -2   2   8      408.36      401.00      8.76 o 
  -1   2   8       20.69       18.18      1.66 o 
   0   2   8      820.64      779.49     11.42 o 
   1   2   8       40.91       48.48      2.28 o 
   2   2   8      607.08      614.16      9.13 o 
   3   2   8      106.57       98.27      2.25 o 
   4   2   8        1.68        0.80      1.02 o 
   5   2   8       26.23       29.03      2.50 o 
   6   2   8       16.94       22.81      2.18 o 
   7   2   8       19.21       18.18      2.41 o 
  -5   3   8        7.35        4.98      1.80 o 
  -4   3   8       22.33       16.95      1.30 o 
  -3   3   8       98.27       93.87      2.92 o 
  -2   3   8       54.38       56.54      1.69 o 
  -1   3   8      277.14      259.00      4.17 o 
   0   3   8       73.91       74.56      2.83 o 
   1   3   8      743.50      748.23     15.33 o 
   2   3   8      480.47      439.82      6.69 o 
   3   3   8      378.62      335.86      5.32 o 
   4   3   8      559.89      586.01      8.79 o 
   5   3   8       36.68       31.49      1.63 o 
   6   3   8      376.85      401.28      9.32 o 
   7   3   8       13.50       13.44      2.18 o 
   8   3   8        4.93        6.31      2.24 o 
  -5   4   8       16.11       21.69      2.39 o 
  -4   4   8        1.10        1.00      1.94 o 
  -3   4   8        1.82        1.79      1.33 o 
  -2   4   8       72.13       73.25      4.33 o 
  -1   4   8       14.76       23.55      3.07 o 
   0   4   8       89.24       88.48      2.02 o 
   1   4   8      213.49      230.15      3.86 o 
   2   4   8      136.22      135.15      3.76 o 
   3   4   8      598.48      624.37      9.19 o 
   4   4   8       20.49       26.21      1.38 o 
   5   4   8     1213.53     1217.18     17.44 o 
   6   4   8       23.30       25.90      2.08 o 
   7   4   8      190.99      180.30      5.14 o 
   8   4   8       82.24       91.28      3.90 o 
  -4   5   8        1.67        0.40      1.94 o 
  -3   5   8       15.51       14.09      1.39 o 
  -2   5   8       40.88       47.19      1.92 o 
  -1   5   8        2.01        3.95      1.10 o 
   0   5   8        7.72        5.10      1.08 o 
   1   5   8        4.90        4.62      0.93 o 
   2   5   8        0.39        1.65      0.91 o 
   3   5   8       20.84       24.40      1.41 o 
   4   5   8      179.37      187.14      4.98 o 
   5   5   8      280.65      280.71      6.48 o 
   6   5   8      111.70      104.43      2.61 o 
   7   5   8      154.75      168.53      4.82 o 
   8   5   8        0.86        0.79      1.87 o 
  -3   6   8       30.71       36.70      2.94 o 
  -2   6   8       48.28       49.87      2.32 o 
  -1   6   8      201.34      190.45      7.24 o 
   0   6   8        0.92        2.07      1.14 o 
   1   6   8      275.55      275.45      8.49 o 
   2   6   8       48.12       43.93      2.22 o 
   3   6   8      112.53      108.36      2.89 o 
   4   6   8       45.32       43.59      1.91 o 
   5   6   8       20.92       28.69      4.22 o 
   6   6   8       19.81       16.81      1.44 o 
   7   6   8        8.24        9.32      1.73 o 
   8   6   8       23.88       29.27      2.36 o 
  -3   7   8       11.57        9.53      2.34 o 
  -2   7   8      110.66      107.59      2.87 o 
  -1   7   8       69.51       81.11      2.49 o 
   0   7   8      249.50      253.77      4.57 o 
   1   7   8      132.58      129.61      2.87 o 
   2   7   8      126.61      134.40      6.34 o 
   3   7   8      463.23      453.30      7.14 o 
   4   7   8       96.59       89.69      2.47 o 
   5   7   8      175.20      165.14      3.44 o 
   6   7   8       96.36      106.98      2.81 o 
   7   7   8        7.27        7.60      1.49 o 
   8   7   8       31.22       35.79      2.83 o 
  -2   8   8       11.02       10.42      2.45 o 
  -1   8   8        4.93        7.69      1.57 o 
   0   8   8       46.86       47.96      2.27 o 
   1   8   8       46.35       46.75      2.54 o 
   2   8   8       71.12       67.58      5.69 o 
   3   8   8       73.59       78.24      2.73 o 
   4   8   8       72.38       75.83      2.48 o 
   5   8   8        1.85        2.32      1.35 o 
   6   8   8       86.09       80.36      4.51 o 
   7   8   8      124.07      141.23      3.50 o 
   8   8   8        1.50        6.40      2.22 o 
   0   9   8       15.08       18.06      1.85 o 
   1   9   8        2.53        2.60      1.51 o 
   2   9   8        4.66        3.47      1.50 o 
   3   9   8      137.43      144.16      3.57 o 
   4   9   8       11.93       14.04      1.65 o 
   5   9   8      332.20      337.13      6.11 o 
   6   9   8       85.52       92.34      3.01 o 
   7   9   8        2.76        5.00      2.39 o 
   1  10   8        7.33        5.14      1.70 o 
   2  10   8       27.03       29.99      2.08 o 
   3  10   8       44.66       39.63      2.26 o 
   4  10   8       23.37       21.53      1.95 o 
   5  10   8       71.07       80.59      2.94 o 
   6  10   8       42.75       49.02      3.43 o 
  -4  -4   9        1.09        3.81      2.73 o 
  -3  -4   9        7.22        4.58      2.83 o 
  -2  -4   9        1.07        2.57      2.78 o 
  -1  -4   9        3.72        0.98      2.73 o 
   0  -4   9       30.71       35.15      3.44 o 
   1  -4   9       10.04        8.00      2.73 o 
  -5  -3   9        1.24       -3.30      2.20 o 
  -4  -3   9      132.46      137.41      5.68 o 
  -3  -3   9        7.26        2.46      2.71 o 
  -2  -3   9      139.39      169.18      6.19 o 
  -1  -3   9       70.09       69.61      4.30 o 
   0  -3   9       16.38       15.54      2.76 o 
   1  -3   9        9.62       10.05      2.71 o 
   2  -3   9        1.19       -1.03      2.43 o 
   3  -3   9        1.08       -0.91      2.57 o 
  -5  -2   9      156.92      143.91      5.14 o 
  -4  -2   9       52.66       45.63      3.64 o 
  -3  -2   9      140.72      159.80      5.80 o 
  -2  -2   9      106.61      121.56      5.35 o 
  -1  -2   9       31.23       35.32      3.06 o 
   0  -2   9      398.19      407.85     10.26 o 
   1  -2   9       23.59       19.31      2.66 o 
   2  -2   9      152.64      147.46      5.30 o 
   3  -2   9       11.51       17.63      2.73 o 
   4  -2   9       97.31      101.63      4.70 o 
  -4  -1   9       58.07       55.58      3.51 o 
  -3  -1   9       62.00       59.86      3.67 o 
  -2  -1   9       21.71       51.31      3.83 o 
  -1  -1   9      217.01      222.42      6.55 o 
   0  -1   9      176.24      177.55      5.75 o 
   1  -1   9       58.56       59.76      3.51 o 
   2  -1   9      129.73      139.14      4.89 o 
   3  -1   9       58.03       59.79      3.64 o 
   4  -1   9      193.90      188.35      6.03 o 
   5  -1   9        4.04        3.90      2.57 o 
  -5   0   9        0.71        3.37      1.63 o 
  -2   0   9        1.17       -1.12      1.78 o 
  -1   0   9       35.11       28.93      2.59 o 
   0   0   9      151.84      171.31      5.38 o 
   1   0   9        0.41        1.57      1.94 o 
   2   0   9       15.59       13.88      1.39 o 
   3   0   9       75.95       77.43      2.32 o 
   4   0   9        4.01        1.80      2.11 o 
   5   0   9      138.25      137.42      5.09 o 
   6   0   9        6.42       10.29      2.62 o 
  -5   1   9       12.87       10.89      1.80 o 
  -4   1   9        2.82        0.75      1.56 o 
  -3   1   9        5.66        8.51      1.66 o 
  -2   1   9       71.14       58.83      2.74 o 
  -1   1   9      400.74      406.18      6.56 o 
   0   1   9      133.28      113.54      2.71 o 
   1   1   9      174.09      146.15      3.06 o 
   2   1   9        7.29       10.44      1.20 o 
   3   1   9       55.31       50.15      2.19 o 
   4   1   9      224.03      214.58      4.02 o 
   5   1   9      115.05      122.88      4.46 o 
   6   1   9       24.92       30.11      2.73 o 
  -4   2   9       25.14       26.48      2.03 o 
  -3   2   9        1.72        5.58      1.61 o 
  -2   2   9       54.87       48.38      2.62 o 
  -1   2   9       47.98       39.69      2.22 o 
   0   2   9       25.33       32.12      2.31 o 
   1   2   9       80.34       94.33      2.33 o 
   2   2   9       68.26       74.16      2.06 o 
   3   2   9       39.84       45.80      1.78 o 
   4   2   9        2.09        2.46      1.17 o 
   5   2   9        5.25        6.48      1.91 o 
   6   2   9       31.72       39.88      3.01 o 
   7   2   9        7.29        9.00      2.43 o 
  -4   3   9       10.62       12.58      1.82 o 
  -3   3   9      218.84      212.05      5.45 o 
  -2   3   9      400.15      411.19      9.16 o 
  -1   3   9       26.63       26.25      2.04 o 
   0   3   9       93.25       81.15      3.08 o 
   1   3   9       16.70       14.17      1.71 o 
   2   3   9       16.69       14.82      1.73 o 
   3   3   9      135.26      131.56      2.74 o 
   4   3   9       41.32       40.40      1.74 o 
   5   3   9        4.73        6.22      1.48 o 
   6   3   9       30.51       34.29      2.81 o 
   7   3   9       28.04       36.69      3.15 o 
  -4   4   9       27.38       29.27      2.31 o 
  -3   4   9      110.52      106.78      2.56 o 
  -2   4   9       60.58       71.69      3.09 o 
  -1   4   9      261.88      244.98      6.01 o 
   0   4   9       52.47       56.61      2.71 o 
   1   4   9      337.13      325.48      7.46 o 
   2   4   9      202.32      205.76      5.30 o 
   3   4   9       27.64       28.26      2.39 o 
   4   4   9       30.11       29.92      2.38 o 
   5   4   9        8.00        9.25      1.65 o 
   6   4   9        1.78        0.94      1.70 o 
   7   4   9       36.93       34.05      2.66 o 
  -3   5   9        2.12        1.53      1.34 o 
  -2   5   9       15.19       16.05      1.63 o 
  -1   5   9      160.93      156.26      3.12 o 
   0   5   9       87.71       82.11      2.99 o 
   1   5   9      247.23      236.01      5.85 o 
   2   5   9      124.04      126.75      3.91 o 
   3   5   9      602.97      562.79     12.01 o 
   4   5   9        1.57        1.35      1.61 o 
   5   5   9       98.68       93.73      3.48 o 
   6   5   9       94.84      104.49      2.60 o 
   7   5   9       27.38       30.85      2.29 o 
  -3   6   9        2.63        5.65      2.10 o 
  -2   6   9        0.19        0.35      1.40 o 
  -1   6   9        2.62        3.29      1.24 o 
   0   6   9       35.39       35.59      1.77 o 
   1   6   9       17.60       19.33      1.40 o 
   2   6   9      300.09      293.31      6.99 o 
   3   6   9        6.08        6.59      1.80 o 
   4   6   9      426.33      405.37      9.16 o 
   5   6   9       85.85      100.91      3.76 o 
   6   6   9       90.09       87.32      3.81 o 
  -2   7   9        4.26        4.58      1.95 o 
  -1   7   9        0.36        0.35      1.38 o 
   0   7   9        1.03        0.37      1.29 o 
   1   7   9        4.09        2.52      1.32 o 
   2   7   9       14.95       13.78      1.40 o 
   3   7   9      113.72      111.47      2.80 o 
   4   7   9      176.22      184.86      3.73 o 
   5   7   9       19.33       19.38      2.29 o 
   6   7   9      107.75      122.88      4.35 o 
   7   7   9       17.30       17.44      2.50 o 
  -1   8   9        6.82        4.56      1.59 o 
   0   8   9       20.47       21.66      1.77 o 
   1   8   9       32.62       31.09      1.82 o 
   2   8   9        6.58        5.89      1.43 o 
   3   8   9       26.40       25.64      1.67 o 
   4   8   9       17.68       14.80      1.59 o 
   5   8   9        0.44       -1.85      1.69 o 
   6   8   9       45.47       47.92      2.24 o 
   7   8   9       25.50       24.68      2.71 o 
   0   9   9       11.43       12.76      1.77 o 
   1   9   9       26.50       31.68      2.01 o 
   2   9   9      245.26      260.98      5.83 o 
   3   9   9        8.44        7.72      1.50 o 
   4   9   9        3.87        2.88      1.56 o 
   5   9   9       41.16       45.70      2.36 o 
   6   9   9        4.10        5.75      1.60 o 
   3  10   9        8.86       12.38      1.81 o 
   4  10   9        9.73       11.05      1.76 o 
   5  10   9       44.10       47.60      2.57 o 
  -3  -3  10       27.04       30.83      3.74 o 
  -2  -3  10        0.74        0.02      2.64 o 
  -1  -3  10       95.81      101.19      5.03 o 
   0  -3  10       28.18       32.68      3.43 o 
   1  -3  10       33.66       36.18      3.55 o 
  -3  -2  10        1.19        2.59      2.81 o 
  -2  -2  10        0.45       -1.10      2.52 o 
  -1  -2  10        7.79       10.77      2.81 o 
   0  -2  10        1.57       -2.45      2.52 o 
   1  -2  10       13.49        9.30      2.69 o 
   2  -2  10        0.92       -2.24      2.34 o 
   3  -2  10       66.43       62.50      4.23 o 
  -3  -1  10       10.00       13.91      2.74 o 
  -2  -1  10       59.80       60.91      3.95 o 
  -1  -1  10       24.48       30.17      3.01 o 
   0  -1  10       21.50       17.27      2.66 o 
   1  -1  10        2.16        3.58      2.25 o 
   2  -1  10       15.10       18.84      2.71 o 
   3  -1  10       20.54       24.04      1.75 o 
   4  -1  10       18.10       19.43      2.94 o 
  -4   0  10       19.53       21.43      2.06 o 
  -1   0  10      316.85      284.39      7.74 o 
   0   0  10        6.11        5.65      2.13 o 
   1   0  10       75.68       72.22      2.42 o 
   2   0  10       21.27       25.95      3.22 o 
   3   0  10       44.02       44.25      2.18 o 
   4   0  10        3.91        1.36      2.53 o 
  -4   1  10       66.90       67.50      3.11 o 
  -3   1  10        2.65        3.20      1.80 o 
  -2   1  10      188.55      175.72      4.93 o 
  -1   1  10       22.90       20.24      2.03 o 
   0   1  10       65.77       59.28      2.92 o 
   1   1  10      157.21      163.55      3.46 o 
   2   1  10       38.77       40.42      1.97 o 
   3   1  10      168.82      163.38      3.73 o 
   4   1  10       11.77        9.20      1.42 o 
   5   1  10       31.60       40.02      3.41 o 
  -4   2  10        5.55        2.34      1.77 o 
  -3   2  10        7.00        3.93      1.78 o 
  -2   2  10       22.55       22.76      2.13 o 
  -1   2  10      140.36      128.09      4.07 o 
   0   2  10        5.07        4.91      1.73 o 
   1   2  10       27.03       27.67      2.31 o 
   2   2  10      165.77      163.06      4.39 o 
   3   2  10        7.40        3.04      1.76 o 
   4   2  10      321.00      331.11      5.66 o 
   5   2  10        0.37        0.84      2.22 o 
   6   2  10      111.41      108.53      4.33 o 
  -4   3  10        0.20       -0.17      1.73 o 
  -3   3  10        8.29        6.08      1.89 o 
  -2   3  10      117.21      119.81      4.00 o 
  -1   3  10       58.56       58.44      2.97 o 
   0   3  10       81.21       76.03      3.18 o 
   1   3  10       31.59       30.80      2.46 o 
   2   3  10        0.76       -0.82      1.57 o 
   3   3  10      250.51      249.73      6.19 o 
   4   3  10      114.31      113.61      4.44 o 
   5   3  10      140.29      141.68      3.13 o 
   6   3  10      102.98      112.31      4.39 o 
  -3   4  10       28.18       30.01      2.52 o 
  -2   4  10        0.51       -1.03      1.80 o 
  -1   4  10       30.47       29.78      2.55 o 
   0   4  10        1.80        2.43      1.73 o 
   1   4  10        5.78        4.61      1.75 o 
   2   4  10        0.49        4.21      1.75 o 
   3   4  10       19.91       23.00      2.13 o 
   4   4  10        2.52        2.38      1.71 o 
   5   4  10        2.58        7.69      1.82 o 
   6   4  10        0.70       -0.54      1.94 o 
  -3   5  10      154.82      160.72      4.93 o 
  -2   5  10        9.69       11.36      2.18 o 
  -1   5  10       92.03       79.30      3.36 o 
   0   5  10        1.07        1.89      1.73 o 
   1   5  10       23.22       27.12      2.22 o 
   2   5  10       48.90       39.90      2.69 o 
   3   5  10       13.69       17.09      2.01 o 
   4   5  10       53.06       52.43      3.01 o 
   5   5  10       22.69       20.66      2.11 o 
   6   5  10        5.71        9.44      1.96 o 
  -2   6  10       57.06       45.00      3.04 o 
  -1   6  10       13.46       16.71      2.22 o 
   0   6  10       57.69       66.76      3.29 o 
   1   6  10       31.92       30.03      2.36 o 
   2   6  10        0.63        0.94      1.82 o 
   3   6  10       22.00       21.13      2.17 o 
   4   6  10       33.76       33.26      2.81 o 
   5   6  10       26.33       21.50      2.29 o 
   6   6  10       22.12       24.82      2.55 o 
  -1   7  10       24.21       28.72      3.76 o 
   0   7  10       14.04       12.93      2.22 o 
   1   7  10       12.48        9.54      1.85 o 
   2   7  10       66.14       61.61      3.22 o 
   3   7  10        0.73       -1.42      1.68 o 
   4   7  10       50.28       51.58      3.20 o 
   5   7  10       38.42       42.35      3.16 o 
   6   7  10        0.24        0.73      2.06 o 
   0   8  10        7.72        7.05      1.54 o 
   1   8  10       39.25       39.73      4.33 o 
   2   8  10        1.51        4.56      1.91 o 
   3   8  10      230.60      251.95      6.71 o 
   4   8  10        6.10        1.15      2.18 o 
   5   8  10       44.45       38.29      3.20 o 
   6   8  10       52.56       56.38      3.60 o 
   2   9  10       61.50       69.42      3.87 o 
   3   9  10       87.70       77.02      3.64 o 
   4   9  10       27.67       26.58      2.85 o 
   5   9  10       52.63       65.24      3.86 o 
  -1  -1  11       36.67       30.74      3.11 o 
   0  -1  11       31.66       30.03      3.16 o 
   1  -1  11       64.97       66.40      4.09 o 
   2  -1  11        1.01        0.11      1.49 o 
  -2   0  11       30.00       27.42      2.29 o 
  -1   0  11       10.10       11.88      1.99 o 
   0   0  11       21.75       20.86      1.72 o 
   1   0  11        2.63        2.09      1.42 o 
   2   0  11       55.13       57.98      6.18 o 
   3   0  11        0.08       -0.03      1.45 o 
  -3   1  11        2.45        0.73      1.85 o 
  -2   1  11       17.30       14.03      2.08 o 
  -1   1  11        2.25        1.21      1.80 o 
   0   1  11        4.86        6.34      1.89 o 
   1   1  11        4.86        8.44      1.92 o 
   2   1  11       28.08       30.91      1.83 o 
   3   1  11       37.98       39.49      3.28 o 
   4   1  11       32.19       35.49      2.05 o 
  -2   2  11      129.01      131.52      4.35 o 
  -1   2  11        3.08        1.70      1.84 o 
   0   2  11       85.38       74.24      3.30 o 
   1   2  11        1.48        1.84      1.80 o 
   2   2  11      102.34       96.93      3.60 o 
   3   2  11        0.58        2.69      1.99 o 
   4   2  11        2.00        1.83      1.46 o 
  -2   3  11       74.40       67.22      3.32 o 
  -1   3  11       18.14       20.64      2.25 o 
   0   3  11      119.73      125.52      4.16 o 
   1   3  11       87.54       89.45      3.51 o 
   2   3  11      221.42      217.19      5.77 o 
   3   3  11        8.92       13.48      2.04 o 
   4   3  11        7.16        4.95      1.92 o 
  -2   4  11       13.03       10.19      2.29 o 
  -1   4  11       13.84       15.47      2.15 o 
   0   4  11        0.30       -2.64      1.84 o 
   1   4  11      141.68      135.38      4.35 o 
   2   4  11        0.39       -0.28      1.87 o 
   3   4  11      225.14      216.53      5.87 o 
   4   4  11       27.38       35.62      2.60 o 
   5   4  11       94.37       90.95      3.88 o 
  -1   5  11        6.97        4.26      1.92 o 
   0   5  11        0.18        1.94      1.96 o 
   1   5  11        0.22       -0.80      1.84 o 
   2   5  11      107.90       95.34      3.51 o 
   3   5  11      143.70      156.02      4.77 o 
   4   5  11       13.95       18.39      2.17 o 
   5   5  11      148.63      155.65      4.81 o 
   0   6  11       18.22       14.80      2.31 o 
   1   6  11        0.46        0.58      1.96 o 
   2   6  11        0.54       -1.59      1.96 o 
   3   6  11        4.92        3.69      1.73 o 
   4   6  11        3.02        4.61      2.01 o 
   5   6  11        1.61        0.75      2.15 o 
   1   7  11       57.01       53.59      3.30 o 
   2   7  11       16.65       14.98      2.32 o 
   3   7  11        7.47        7.08      2.17 o 
   4   7  11       17.19       16.53      2.43 o 
   5   7  11        3.48        8.65      2.24 o 
   3   8  11        5.23        6.92      2.32 o 
   4   8  11        0.03        1.61      2.25 o 
   0   2  12        2.77        1.21      1.94 o 
   1   2  12       76.30       67.38      3.34 o 
   2   2  12        2.57        1.35      1.97 o 
   0   3  12        0.47        2.17      2.04 o 
   1   3  12       66.21       67.27      3.37 o 
   2   3  12        6.51        8.88      2.17 o 
   3   3  12        9.69       10.66      2.17 o 
   0   4  12        0.75       -0.02      2.04 o 
   1   4  12       63.92       59.60      3.29 o 
   2   4  12        2.95        2.22      2.03 o 
   3   4  12        0.28       -2.91      1.94 o 
   1   5  12       71.48       68.09      3.44 o 
   2   5  12        0.19       -1.71      1.97 o 
   3   5  12       26.86       29.87      2.57 o 
                                                 
